# Supplementary material for: High-Level Heat Resistance of Spores of Bacillus amyloliquefaciens and Bacillus licheniformis Results from the Presence of a spoVA Operon in a Tn1546 Transposon
Source: Front Microbiol. 2016 Dec 2;7:1912. doi: 10.3389/fmicb.2016.01912 (PMC5133452; doi:10.3389/fmicb.2016.01912)
Supplement: Supplementary Datasheet 1 — Orthology matrix constructed using Ortho-MCL with the genomes of the four B. amyloliquefaciens strains, the nine B. licheniformis strains, B. subtilis B4146 as a strain that produces spores with high heat resistance and B. subtilis 168 as a reference strain that produces spores with normal heat resistance. [file DataSheet1.XLSX]

## Sheet: STablex_matrix_annotated
	Bacillus_licheniformis_NIZO4089	Bacillus_licheniformis_T1_fatty_acid_B4090	Bacillus_subtilis_168_uid57675	Bacillus_licheniformis_NIZO4094	Bacillus_amyloliquefaciens_FZB42_uid58271	Bacillus_amyloliquefaciens_B4140	Bacillus_amyloliquefaciens_DSM7_uid53535	Bacillus_subtilis_B4146	Bacillus_amyloliquefaciens_B425	Bacillus_licheniformis_NIZO4125	Bacillus_licheniformis_NIZO4121	Bacillus_licheniformis_C_B4092	Bacillus_licheniformis_NIZO4124	Bacillus_licheniformis_NIZO4123	Bacillus_licheniformis_T29_B4091	function
OG_2268		B4090_1899	BSU16010	NIZO4094_3156	RBAM_015840	B4140_1948	BAMF_1672	B4146_1739	B425_1642	NIZO4125_1367	NIZO4121_4143	B4092_1895	NIZO4124_3412	NIZO4123_0064	B4091_1848	hypothetical protein
OG_2269		B4090_1900	BSU16020	NIZO4094_3155	RBAM_015850	B4140_1947	BAMF_1673	B4146_1740	B425_1643	NIZO4125_1368	NIZO4121_4144	B4092_1896	NIZO4124_3411	NIZO4123_0063	B4091_1849	16S rRNA processing protein
OG_8494										NIZO4125_4221						hypothetical protein
OG_2260		B4090_1891	BSU15920	NIZO4094_3164	RBAM_015750	B4140_1957	BAMF_1664	B4146_1730	B425_1634	NIZO4125_1359	NIZO4121_4135	B4092_1887	NIZO4124_3420	NIZO4123_0072	B4091_1840	acyl-carrier protein
OG_2261		B4090_1892	BSU15930	NIZO4094_3163	RBAM_015760	B4140_1956	BAMF_1665	B4146_1731	B425_1635	NIZO4125_1360	NIZO4121_4136	B4092_1888	NIZO4124_3419	NIZO4123_0071	B4091_1841	ribonuclease III
OG_2262		B4090_1893	BSU15940	NIZO4094_3162	RBAM_015770	B4140_1955	BAMF_1666	B4146_1732	B425_1636	NIZO4125_1361	NIZO4121_4137	B4092_1889	NIZO4124_3418	NIZO4123_0070	B4091_1842	chromosome condensation and segregation SMCATPase
OG_2263		B4090_1894	BSU15950	NIZO4094_3161	RBAM_015780	B4140_1954	BAMF_1667	B4146_1733	B425_1637	NIZO4125_1362	NIZO4121_4138	B4092_1890	NIZO4124_3417	NIZO4123_0069	B4091_1843	signal recognition particle protein
OG_2264		B4090_1895	BSU15970	NIZO4094_3160	RBAM_015800	B4140_1952	BAMF_1668	B4146_1735	B425_1638	NIZO4125_1363	NIZO4121_4139	B4092_1891	NIZO4124_3416	NIZO4123_0068	B4091_1844	hypothetical protein
OG_2265		B4090_1896	BSU15980	NIZO4094_3159	RBAM_015810	B4140_1951	BAMF_1669	B4146_1736	B425_1639	NIZO4125_1364	NIZO4121_4140	B4092_1892	NIZO4124_3415	NIZO4123_0067	B4091_1845	signal recognition particle-like (SRP) GTPase
OG_2266		B4090_1897	BSU15990	NIZO4094_3158	RBAM_015820	B4140_1950	BAMF_1670	B4146_1737	B425_1640	NIZO4125_1365	NIZO4121_4141	B4092_1893	NIZO4124_3414	NIZO4123_0066	B4091_1846	30S ribosomal protein S16
OG_2267		B4090_1898	BSU16000	NIZO4094_3157	RBAM_015830	B4140_1949	BAMF_1671	B4146_1738	B425_1641	NIZO4125_1366	NIZO4121_4142	B4092_1894	NIZO4124_3413	NIZO4123_0065	B4091_1847	RNA binding protein
OG_3793		B4090_0800		NIZO4094_0369						NIZO4125_3619	NIZO4121_2376	B4092_0696	NIZO4124_0859	NIZO4123_0895	B4091_0806	FIG128630: Hypothetical protein
OG_3792		B4090_0799		NIZO4094_0368						NIZO4125_3618	NIZO4121_2377	B4092_0697	NIZO4124_0858	NIZO4123_0896	B4091_0807	Protein containing PTS-regulatory domain
OG_3791		B4090_0798		NIZO4094_0367						NIZO4125_3617	NIZO4121_2378	B4092_0698	NIZO4124_0857	NIZO4123_0897	B4091_0808	Hypothetical protein YhfZ
OG_3790		B4090_0760		NIZO4094_0209						NIZO4125_3577	NIZO4121_2417	B4092_0736	NIZO4124_0819	NIZO4123_1359	B4091_0647	hypothetical protein
OG_3797		B4090_0804		NIZO4094_0373						NIZO4125_3624	NIZO4121_2371	B4092_0692	NIZO4124_0863	NIZO4123_0890	B4091_0802	Phosphopentomutase like (EC 5.4.2.7)
OG_3796		B4090_0803		NIZO4094_0372						NIZO4125_3623	NIZO4121_2372	B4092_0693	NIZO4124_0862	NIZO4123_0891	B4091_0803	Aspartate aminotransferase family
OG_3795		B4090_0802		NIZO4094_0371						NIZO4125_3622	NIZO4121_2373	B4092_0694	NIZO4124_0861	NIZO4123_0892	B4091_0804	Phosphotriesterase like protein
OG_3794		B4090_0801		NIZO4094_0370						NIZO4125_3621	NIZO4121_2374	B4092_0695	NIZO4124_0860	NIZO4123_0893	B4091_0805	FIG006427: Putative transport system permease protein
OG_3799		B4090_0815		NIZO4094_0385						NIZO4125_3632	NIZO4121_2363	B4092_0681	NIZO4124_0875	NIZO4123_0882	B4091_0790	FIG01230714: hypothetical protein
OG_3798		B4090_0805		NIZO4094_0374						NIZO4125_3625	NIZO4121_2370	B4092_0691	NIZO4124_0864	NIZO4123_0889	B4091_0801	Protein containing an Alanine Racemase Domain
OG_6569							BAMF_3850		B425_4035							hypothetical protein
OG_6568							BAMF_3834		B425_4018							topoisomerase-primase (TOPRIM) nucleotidyltransferase/hydrolase
OG_6567							BAMF_3833		B425_4017							DNA helicase II
OG_6566							BAMF_3816		B425_4216							hypothetical protein
OG_6565							BAMF_3815		B425_4217							hypothetical protein
OG_6564							BAMF_3755		B425_3136							AIPR protein
OG_6563							BAMF_3754		B425_3137							hypothetical protein
OG_6562							BAMF_3753		B425_3138							endonuclease
OG_6561							BAMF_3752		B425_3139							ATP-binding protein
OG_6560							BAMF_3645		B425_3256							stress responsive alpha-beta barreldomain-containing protein
OG_8498										NIZO4125_0107						hypothetical protein
OG_9339									B425_0397							hypothetical protein
OG_9338									B425_0404							hypothetical protein
OG_9333									B425_1003							Small, acid-soluble spore protein 1 (SASP)
OG_9332									B425_3966							hypothetical protein
OG_9331									B425_1366							hypothetical protein
OG_9330									B425_1373							hypothetical protein
OG_9337									B425_0401							hypothetical protein
OG_9336									B425_0591							hypothetical protein
OG_9335									B425_1010							hypothetical protein
OG_9334									B425_1004							hypothetical protein
OG_2633	NIZO4089_0514 NIZO4089_2091	B4090_2452	BSU19590	NIZO4094_4247	RBAM_019380		BAMF_2034			NIZO4125_1903	NIZO4121_3306	B4092_2421	NIZO4124_2915	NIZO4123_3270	B4091_2609	carboxy-terminal processing protease
OG_6309					RBAM_005640	B4140_0820										hypothetical protein
OG_6308						B4140_0808					NIZO4121_3088					putative secreted protein.
OG_2984	NIZO4089_1180	B4090_1276	BSU10690	NIZO4094_3846	RBAM_010860	B4140_1165	BAMF_1155	B4146_1132	B425_1097			B4092_1323		NIZO4123_0935		spore germination protein gerPD
OG_6303						B4140_0779			B425_4092							conserved protein
OG_6302	NIZO4089_0820					B4140_0768										Phage protein
OG_6301						B4140_0767			B425_4104							hypothetical protein
OG_6300			BSU04839			B4140_0762										hypothetical protein
OG_6307					RBAM_005560	B4140_0807										hypothetical protein
OG_2631	NIZO4089_0423 NIZO4089_0828 NIZO4089_3079	B4090_3217		NIZO4094_4511	RBAM_037220	B4140_3521	BAMF_3842		B425_4027			B4092_3372 B4092_4935	NIZO4124_0477		B4091_2721	response regulator aspartate phosphatase
OG_6305					RBAM_005260	B4140_0785										permease
OG_6304						B4140_0781				NIZO4125_3288						hypothetical protein
OG_2630	NIZO4089_0264 NIZO4089_1741	B4090_1668		NIZO4094_3387		B4140_1494		B4146_1513	B425_1424	NIZO4125_1130	NIZO4121_3907	B4092_1664	NIZO4124_4362	NIZO4123_2384	B4091_1682	FIG01240342: hypothetical protein
OG_2637	NIZO4089_2728	B4090_0013	BSU00150	NIZO4094_2300	RBAM_000200		BAMF_0016	B4146_0008		NIZO4125_4394	NIZO4121_2265	B4092_0008	NIZO4124_2336	NIZO4123_3090	B4091_0008	deoxyguanosine kinase
OG_2636	NIZO4089_0084	B4090_0484	BSU03651	NIZO4094_1812	RBAM_003820		BAMF_0325			NIZO4125_4022	NIZO4121_2935 NIZO4121_4616	B4092_0584	NIZO4124_1572	NIZO4123_2871	B4091_0417	nonoxidative vanillate/4-hydroxybenzoatedecarboxylase subunit
OG_3137	NIZO4089_0521 NIZO4089_2084	B4090_2459		NIZO4094_4254						NIZO4125_1909	NIZO4121_3312	B4092_2428	NIZO4124_2908	NIZO4123_3264	B4091_2602	FIG01238645: hypothetical protein
OG_3136	NIZO4089_0520 NIZO4089_2085	B4090_2457		NIZO4094_4253						NIZO4125_1908	NIZO4121_3311	B4092_2426	NIZO4124_2909	NIZO4123_3265	B4091_2604	possible permease
OG_3135	NIZO4089_0507 NIZO4089_2098	B4090_2445		NIZO4094_4240						NIZO4125_1897	NIZO4121_3300	B4092_2414	NIZO4124_2923	NIZO4123_3276	B4091_2511	Oxidoreductase, short chain dehydrogenase/reductase family
OG_3134	NIZO4089_0266 NIZO4089_1743	B4090_1670		NIZO4094_3385						NIZO4125_1131	NIZO4121_3909	B4092_1666	NIZO4124_4364	NIZO4123_2383	B4091_1680	necrosis and ethylene inducing protein
OG_3133		B4090_2214 B4090_2283		NIZO4094_1456			BAMF_1835 BAMF_1968 BAMF_3812	B4146_1165 B4146_1166	B425_4220			B4092_2254				transposase for transposon Tn1546
OG_2635	NIZO4089_0106	B4090_0463	BSU03560	NIZO4094_1834	RBAM_003730	B4140_0609		B4146_0418		NIZO4125_4041	NIZO4121_2916 NIZO4121_4635	B4092_0606	NIZO4124_1550		B4091_0396	hypothetical protein
OG_3131				NIZO4094_0292			BAMF_0402		B425_0418	NIZO4125_0115 NIZO4125_0512		B4092_4997		NIZO4123_4058 NIZO4123_4061 NIZO4123_4178	B4091_2814	hypothetical protein
OG_3130	NIZO4089_1235	B4090_3120		NIZO4094_2906						NIZO4125_4584	NIZO4121_2893	B4092_3079	NIZO4124_0382	NIZO4123_3705 NIZO4123_4157	B4091_2868	FIG01252856: hypothetical protein
OG_2982	NIZO4089_1167	B4090_1262	BSU10580	NIZO4094_3833				B4146_1120		NIZO4125_0765	NIZO4121_1694	B4092_1336	NIZO4124_3915	NIZO4123_3018	B4091_1187	YhjO
OG_3139	NIZO4089_0588 NIZO4089_2017	B4090_2525		NIZO4094_4321						NIZO4125_1977	NIZO4121_3381	B4092_2494	NIZO4124_2842	NIZO4123_0199	B4091_2536	acetyltransferase, GNAT family
OG_3138	NIZO4089_0551 NIZO4089_2054	B4090_2488		NIZO4094_4284						NIZO4125_1940	NIZO4121_3344	B4092_2458	NIZO4124_2879	NIZO4123_0235	B4091_2573	Hypothetical protein DUF194, DegV family
OG_7626								B4146_1016								hypothetical protein
OG_7968								B4146_4106								Permease of the drug/metabolite transporter (DMT) superfamily
OG_7969								B4146_4310								hypothetical protein
OG_7964								B4146_1666								hypothetical protein
OG_7965								B4146_1448								hypothetical protein
OG_7966								B4146_2182								hypothetical protein
OG_7967								B4146_4210								FIG01240975: hypothetical protein
OG_7960								B4146_2089								hypothetical protein
OG_7961								B4146_2092								hypothetical protein
OG_7962								B4146_3619								hypothetical protein
OG_7963								B4146_2963								hypothetical protein
OG_7628								B4146_0458								hypothetical protein
OG_5683							BAMF_3832		B425_4016	NIZO4125_4218						hypothetical protein
OG_5682					RBAM_036310		BAMF_3743		B425_3148							hypothetical protein
OG_5681					RBAM_033250		BAMF_3453		B425_3461							hypothetical protein
OG_5680					RBAM_031020		BAMF_3228		B425_3699							glycine betaine/carnitine/choline transportsystem permease opuCD
OG_5687	NIZO4089_0048									NIZO4125_3979		B4092_0549				hypothetical protein
OG_5686		B4090_3003								NIZO4125_2463	NIZO4121_2757					flavin reductase domain protein FMN-binding
OG_5685	NIZO4089_1140									NIZO4125_0741	NIZO4121_1713					hypothetical protein
OG_5684	NIZO4089_3051									NIZO4125_0186	NIZO4121_0756					hypothetical protein
OG_889	NIZO4089_3438	B4090_0371	BSU02780	NIZO4094_2152	RBAM_003040	B4140_0536	BAMF_0249	B4146_0505	B425_0259	NIZO4125_4130	NIZO4121_2109	B4092_0300	NIZO4124_2441	NIZO4123_2398	B4091_0301	lipoprotein
OG_888	NIZO4089_3414	B4090_0394	BSU02800	NIZO4094_2129	RBAM_003060	B4140_0538	BAMF_0251	B4146_0503	B425_0261	NIZO4125_4107	NIZO4121_2086	B4092_0323	NIZO4124_2418	NIZO4123_4802	B4091_0324	hydrolase
OG_885	NIZO4089_3411	B4090_0397	BSU02880	NIZO4094_2126	RBAM_003140	B4140_0547	BAMF_0261	B4146_0495	B425_0271	NIZO4125_4103	NIZO4121_2082	B4092_0326	NIZO4124_2415	NIZO4123_4806	B4091_0327	monooxygenase
OG_884	NIZO4089_3403	B4090_0406	BSU02890	NIZO4094_2116	RBAM_003150	B4140_0548	BAMF_0262	B4146_0494	B425_0273	NIZO4125_4095	NIZO4121_2074	B4092_0336	NIZO4124_2407	NIZO4123_4814	B4091_0336	tellurium resistance protein
OG_887	NIZO4089_3416	B4090_0392	BSU02830	NIZO4094_2131	RBAM_003090	B4140_0542	BAMF_0254	B4146_0500	B425_0264	NIZO4125_4109	NIZO4121_2088	B4092_0321	NIZO4124_2420	NIZO4123_4800	B4091_0322	3-oxoacyl-ACP reductase
OG_886	NIZO4089_3328	B4090_3470	BSU02850	NIZO4094_4763	RBAM_003110	B4140_0544	BAMF_0258	B4146_0498	B425_0268	NIZO4125_0440	NIZO4121_1016	B4092_3427	NIZO4124_0723	NIZO4123_1802	B4091_3406	zinc ABC transporter
OG_881	NIZO4089_3400	B4090_0409	BSU02920	NIZO4094_2113	RBAM_003180	B4140_0551	BAMF_0265	B4146_0491	B425_0276	NIZO4125_4092	NIZO4121_2071	B4092_0339	NIZO4124_2404	NIZO4123_4817	B4091_0339	stress adaptation transporter
OG_880	NIZO4089_3397	B4090_0412	BSU02930	NIZO4094_2110	RBAM_003190	B4140_0552	BAMF_0266	B4146_0490	B425_0277	NIZO4125_4089	NIZO4121_2067	B4092_0342	NIZO4124_2401	NIZO4123_2989	B4091_0342	hypothetical protein
OG_883	NIZO4089_3402	B4090_0407	BSU02900	NIZO4094_2115	RBAM_003160	B4140_0549	BAMF_0263	B4146_0493	B425_0274	NIZO4125_4094	NIZO4121_2073	B4092_0337	NIZO4124_2406	NIZO4123_4815	B4091_0337	general stress protein
OG_882	NIZO4089_3401	B4090_0408	BSU02910	NIZO4094_2114	RBAM_003170	B4140_0550	BAMF_0264	B4146_0492	B425_0275	NIZO4125_4093	NIZO4121_2072	B4092_0338	NIZO4124_2405	NIZO4123_4816	B4091_0338	general stress protein
OG_6937						B4140_0848										Putative ROK-family transcriptional regulator
OG_4684	NIZO4089_3049	B4090_3189		NIZO4094_4481									NIZO4124_0449		B4091_2749	FIG01231295: hypothetical protein
OG_4685	NIZO4089_3061	B4090_3200		NIZO4094_4492							NIZO4121_0766		NIZO4124_0460			hypothetical protein
OG_4686	NIZO4089_3073			NIZO4094_4504								B4092_3144	NIZO4124_0471		B4091_2728	hypothetical protein
OG_4687	NIZO4089_3074			NIZO4094_4505								B4092_3143	NIZO4124_0472		B4091_2727	FIG01239455: hypothetical protein
OG_4680		B4090_3051		NIZO4094_2835								B4092_3008	NIZO4124_0312		B4091_2937	hypothetical protein
OG_4681		B4090_3058		NIZO4094_2843								B4092_3015	NIZO4124_0320		B4091_2930	hypothetical protein
OG_4682	NIZO4089_2764			NIZO4094_2876								B4092_3049	NIZO4124_0352		B4091_2898	hypothetical protein
OG_4683	NIZO4089_1244			NIZO4094_2915								B4092_3089	NIZO4124_0391		B4091_2858	hypothetical protein
OG_4688	NIZO4089_3173	B4090_3313		NIZO4094_4605									NIZO4124_0572		B4091_3556	FIG01241812: hypothetical protein
OG_4689	NIZO4089_3227	B4090_3368										B4092_3224	NIZO4124_0622		B4091_3505	hypothetical protein
OG_8671												B4092_0318				hypothetical protein
OG_8670												B4092_4777				hypothetical protein
OG_8673												B4092_4782				hypothetical protein
OG_8672												B4092_4775				hypothetical protein
OG_5629			BSU26760		RBAM_020240	B4140_2752										hypothetical protein
OG_5628						B4140_2719	BAMF_0574		B425_4180							hypothetical protein
OG_8219		B4090_4402														hypothetical protein
OG_8218		B4090_2918														hypothetical protein
OG_5625					RBAM_019110	B4140_2056	BAMF_2007									hypothetical protein
OG_1184	NIZO4089_1593	B4090_1536	BSU12950	NIZO4094_4104	RBAM_012800	B4140_1395	BAMF_1383	B4146_1410	B425_1333	NIZO4125_1033	NIZO4121_0565	B4092_1066	NIZO4124_4183	NIZO4123_3182	B4091_1509	dipeptide ABC transporter ATP-binding protein
OG_5627						B4140_2468	BAMF_2323		B425_2487							hypothetical protein
OG_5626						B4140_2161	BAMF_2639		B425_2101							hypothetical protein
OG_5621						B4140_1301	BAMF_1269		B425_1219							hypothetical protein
OG_5620						B4140_1142	BAMF_1132		B425_1073							GNAT family acetyltransferase
OG_5623					RBAM_017400	B4140_1787	BAMF_1846									hypothetical protein
OG_5178					RBAM_037060	B4140_3532	BAMF_3831		B425_4015							hypothetical protein
OG_2079		B4090_0764	BSU06350	NIZO4094_0213	RBAM_006750	B4140_0157	BAMF_0627	B4146_0678	B425_0682	NIZO4125_3581	NIZO4121_2413	B4092_0732	NIZO4124_0823	NIZO4123_1363	B4091_0643	hypothetical protein
OG_2078		B4090_0763	BSU06340	NIZO4094_0212	RBAM_006740	B4140_0158	BAMF_0626	B4146_0677	B425_0683	NIZO4125_3580	NIZO4121_2414	B4092_0733	NIZO4124_0822	NIZO4123_1362	B4091_0644	hypothetical protein
OG_2075		B4090_0758	BSU06300	NIZO4094_0207	RBAM_006700	B4140_0163	BAMF_0622	B4146_0673	B425_0688	NIZO4125_3575	NIZO4121_2419	B4092_0738	NIZO4124_0817	NIZO4123_1357	B4091_0649	spore copper-dependent laccase
OG_2074		B4090_0748	BSU06260	NIZO4094_0197	RBAM_006670	B4140_0166	BAMF_0619	B4146_0668	B425_0691	NIZO4125_3566	NIZO4121_2429	B4092_0748	NIZO4124_0808	NIZO4123_1346	B4091_0658	hypothetical protein
OG_2077		B4090_0762	BSU06330	NIZO4094_0211	RBAM_006730	B4140_0159	BAMF_0625	B4146_0676	B425_0684	NIZO4125_3579	NIZO4121_2415	B4092_0734	NIZO4124_0821	NIZO4123_1361	B4091_0645	hypothetical protein
OG_2076		B4090_0761	BSU06320	NIZO4094_0210	RBAM_006720	B4140_0161	BAMF_0624	B4146_0675	B425_0685	NIZO4125_3578	NIZO4121_2416	B4092_0735	NIZO4124_0820	NIZO4123_1360	B4091_0646	cation efflux transporter
OG_2071		B4090_0719	BSU06200	NIZO4094_0167	RBAM_006600	B4140_0174	BAMF_0612	B4146_0661	B425_0699	NIZO4125_3536	NIZO4121_2459	B4092_0777	NIZO4124_0779	NIZO4123_4324	B4091_0687	hypothetical protein
OG_2070		B4090_0718	BSU06190	NIZO4094_0166	RBAM_006590	B4140_0175	BAMF_0611	B4146_0660	B425_0700	NIZO4125_3535	NIZO4121_2460	B4092_0778	NIZO4124_0778	NIZO4123_4323	B4091_0688	phage replication protein
OG_2073		B4090_0747	BSU06250	NIZO4094_0196	RBAM_006660	B4140_0167	BAMF_0618	B4146_0667	B425_0692	NIZO4125_3565	NIZO4121_2430	B4092_0749	NIZO4124_0807	NIZO4123_1345	B4091_0659	hypothetical protein
OG_2072		B4090_0720	BSU06210	NIZO4094_0168	RBAM_006610	B4140_0173	BAMF_0613	B4146_0662	B425_0698	NIZO4125_3537	NIZO4121_2458	B4092_0776	NIZO4124_0780	NIZO4123_4325	B4091_0686	hypothetical protein
OG_5175					RBAM_037540	B4140_3486	BAMF_3868		B425_4061							hypothetical protein
OG_4538	NIZO4089_3944	B4090_2126		NIZO4094_1582								B4092_2131	NIZO4124_3188		B4091_2239	hypothetical protein
OG_4539	NIZO4089_3970	B4090_2102		NIZO4094_1609								B4092_2105	NIZO4124_3214		B4091_2213	FIG01232515: hypothetical protein
OG_4536	NIZO4089_3918	B4090_2152		NIZO4094_1556								B4092_2157	NIZO4124_3162		B4091_2265	hypothetical protein
OG_4537	NIZO4089_3921	B4090_2149		NIZO4094_1559								B4092_2154	NIZO4124_3165		B4091_2262	FIG01238583: hypothetical protein
OG_4534	NIZO4089_3873	B4090_2230		NIZO4094_1510								B4092_2202	NIZO4124_3117		B4091_2311	Catabolite repression HPr-like protein Crh
OG_4535	NIZO4089_3906	B4090_2166		NIZO4094_1544								B4092_2168	NIZO4124_3150		B4091_2277	hypothetical protein
OG_4532	NIZO4089_3861	B4090_2242		NIZO4094_1498								B4092_2214	NIZO4124_3105		B4091_2324	hypothetical protein
OG_4533	NIZO4089_3871	B4090_2232		NIZO4094_1508								B4092_2204	NIZO4124_3115		B4091_2313	FIG01252319: hypothetical protein
OG_4530	NIZO4089_3801	B4090_2315		NIZO4094_1422								B4092_2288	NIZO4124_3049		B4091_2378	hypothetical protein
OG_4531	NIZO4089_3845	B4090_2259		NIZO4094_1482								B4092_2229	NIZO4124_3090		B4091_2339	hypothetical protein
OG_5830					RBAM_007150			B4146_0625								hypothetical protein
OG_5489										NIZO4125_1712	NIZO4121_4491			NIZO4123_1593		hypothetical protein
OG_5488										NIZO4125_1687	NIZO4121_4456			NIZO4123_1567		possible carbamoyl-phosphate synthase largechain
OG_5959			BSU27760					B4146_2921								permease
OG_5958			BSU26720					B4146_2839								Lrp/AsnC family transcriptional regulator
OG_5481										NIZO4125_1542	NIZO4121_4319			NIZO4123_1326		hypothetical protein
OG_5480										NIZO4125_1543	NIZO4121_4320			NIZO4123_1325		Eukaryotic-type low-affinity urea transporter
OG_5483										NIZO4125_3569	NIZO4121_2426			NIZO4123_1350		hypothetical protein
OG_5482										NIZO4125_1540	NIZO4121_4315			NIZO4123_1328		response regulator aspartate phosphatase
OG_5485										NIZO4125_3585	NIZO4121_2409			NIZO4123_1367		hypothetical protein
OG_5484										NIZO4125_3583	NIZO4121_2411			NIZO4123_1365		hypothetical protein
OG_5487										NIZO4125_1302	NIZO4121_4079			NIZO4123_1538		hypothetical protein
OG_5486										NIZO4125_1249	NIZO4121_4027			NIZO4123_1485		Heme A synthase, cytochrome oxidase biogenesisprotein Cox15-CtaA
OG_5355		B4090_2996								NIZO4125_2457				NIZO4123_0481		L-asparaginase (EC 3.5.1.1)
OG_5426		B4090_3005								NIZO4125_4465				NIZO4123_0457		hypothetical protein
OG_5425					RBAM_005440	B4140_0797								NIZO4123_0445		rhodanese-like domain-containing protein
OG_9100											NIZO4121_2659					conserved hypothetical protein, CF-22 family
OG_9101											NIZO4121_4262					hypothetical protein
OG_9102											NIZO4121_3703					acylamino-acid-releasing enzyme
OG_5356	NIZO4089_3783												NIZO4124_3032		B4091_2396	drug resistance transporter, EmrB/QacA family
OG_9104											NIZO4121_0385					Teichoic acid export ATP-binding protein TagH(EC 3.6.3.40)
OG_9105											NIZO4121_0383					hypothetical protein
OG_9106											NIZO4121_0389					hypothetical protein
OG_9107											NIZO4121_0388					CDP-glycerol:poly(glycerophosphate)glycerophosphotransferase (EC 2.7.8.12)
OG_9108											NIZO4121_1995					hypothetical protein
OG_5423										NIZO4125_4481	NIZO4121_2790			NIZO4123_0436		hypothetical protein
OG_5350			BSU39890		RBAM_005700	B4140_0826										hypothetical protein
OG_1474	NIZO4089_1778	B4090_2766	BSU23990	NIZO4094_2572	RBAM_022290	B4140_2493	BAMF_2298	B4146_2555	B425_2513	NIZO4125_2233	NIZO4121_3633	B4092_2588	NIZO4124_2601	NIZO4123_4641	B4091_3217	hypothetical protein
OG_1475	NIZO4089_1776	B4090_2768	BSU24030	NIZO4094_2574	RBAM_022310	B4140_2491	BAMF_2300	B4146_2558	B425_2511	NIZO4125_2235	NIZO4121_3635	B4092_2585	NIZO4124_2599	NIZO4123_0363	B4091_3215	branched-chain alpha-keto acid dehydrogenase E2subunit (lipoamide acyltransferase)
OG_1476	NIZO4089_1775	B4090_2769	BSU24040	NIZO4094_2575	RBAM_022320	B4140_2490	BAMF_2301	B4146_2559	B425_2510	NIZO4125_2236	NIZO4121_3636	B4092_2584	NIZO4124_2598	NIZO4123_0362	B4091_3214	branched-chain alpha-keto acid dehydrogenase E1subunit
OG_1477	NIZO4089_1774	B4090_2770	BSU24050	NIZO4094_2576	RBAM_022330	B4140_2489	BAMF_2302	B4146_2560	B425_2509	NIZO4125_2237	NIZO4121_3637	B4092_2583	NIZO4124_2597	NIZO4123_0361	B4091_3213	branched-chain alpha-keto acid dehydrogenase E1subunit
OG_1470	NIZO4089_1782	B4090_2762	BSU23960	NIZO4094_2568	RBAM_022260	B4140_2496	BAMF_2295	B4146_2551	B425_2516	NIZO4125_2229	NIZO4121_3630	B4092_2592	NIZO4124_2605	NIZO4123_4637	B4091_3221	high affinity arginine ABC transporterATP-binding protein
OG_1471	NIZO4089_1781	B4090_2763	BSU23970	NIZO4094_2569	RBAM_022270	B4140_2495	BAMF_2296	B4146_2552	B425_2515	NIZO4125_2230	NIZO4121_3631	B4092_2591	NIZO4124_2604	NIZO4123_4638	B4091_3220	high affinity arginine ABC transporter permease
OG_1472	NIZO4089_1780	B4090_2764	BSU23980	NIZO4094_2570	RBAM_022280	B4140_2494	BAMF_2297	B4146_2553	B425_2514	NIZO4125_2231	NIZO4121_3632	B4092_2590	NIZO4124_2603	NIZO4123_4639	B4091_3219	high affinity arginine ABC transporterATP-binding protein
OG_1473	NIZO4089_1777	B4090_2767	BSU24000	NIZO4094_2573	RBAM_022300	B4140_2492	BAMF_2299	B4146_2554	B425_2512	NIZO4125_2234	NIZO4121_3634	B4092_2586	NIZO4124_2600	NIZO4123_4642	B4091_3216	diacylglycerol kinase
OG_5420	NIZO4089_1105									NIZO4125_0702				NIZO4123_0367		hypothetical protein
OG_1478	NIZO4089_1773	B4090_2771	BSU24060	NIZO4094_2577	RBAM_022340	B4140_2488	BAMF_2303	B4146_2561	B425_2508	NIZO4125_2238	NIZO4121_3638	B4092_2582	NIZO4124_2596	NIZO4123_0360	B4091_3212	branched-chain alpha-keto acid dehydrogenase E3subunit (dihydrolipoamide dehydrogenase)
OG_1479	NIZO4089_1772	B4090_2772	BSU24070	NIZO4094_2578	RBAM_022350	B4140_2487	BAMF_2304	B4146_2562	B425_2507	NIZO4125_2239	NIZO4121_3639	B4092_2581	NIZO4124_2595	NIZO4123_0359	B4091_3211	branched-chain fatty-acid kinase
OG_9386									B425_2290							hypothetical protein
OG_6163				NIZO4094_3605											B4091_2181	Thymidylate synthase (EC 2.1.1.45)
OG_6162				NIZO4094_3618											B4091_2167	hypothetical protein
OG_8103															B4091_4054	N-hydroxyarylamine O-acetyltransferase (EC 2.3.1.118)
OG_6161				NIZO4094_3455											B4091_2158	hypothetical protein
OG_6160				NIZO4094_3456											B4091_2157	hypothetical protein
OG_3308	NIZO4089_3143	B4090_3282		NIZO4094_4576						NIZO4125_0260	NIZO4121_0832	B4092_3306	NIZO4124_0542	NIZO4123_1699	B4091_3585	phosphodiesterase/alkaline phosphatase D
OG_3309		B4090_0342		NIZO4094_2179	RBAM_035040					NIZO4125_4157	NIZO4121_2134	B4092_0274	NIZO4124_2469	NIZO4123_3689	B4091_0275	hypothetical protein
OG_3304	NIZO4089_3960	B4090_2111		NIZO4094_1598						NIZO4125_1592	NIZO4121_4370	B4092_2115	NIZO4124_3204	NIZO4123_1286	B4091_2223	Catalase (EC 1.11.1.6)
OG_3305	NIZO4089_0059	B4090_0510		NIZO4094_1787						NIZO4125_3989	NIZO4121_2964	B4092_0558	NIZO4124_1598	NIZO4123_4339	B4091_0445	Uncharacterized protein yczF precursor
OG_3306	NIZO4089_4042	B4090_2028	BSU03260	NIZO4094_0123				B4146_0453				B4092_2024	NIZO4124_3283	NIZO4123_1119	B4091_1974	aromatic hydrocarbon catabolism protein
OG_3307	NIZO4089_1577	B4090_1519		NIZO4094_4086						NIZO4125_1017	NIZO4121_0580	B4092_1083	NIZO4124_4166	NIZO4123_3418	B4091_1525	Putative ion-channel protein
OG_3300	NIZO4089_3516		BSU01410		RBAM_001660	B4140_0097	BAMF_0141	B4146_0094	B425_0096	NIZO4125_3772				NIZO4123_4387		30S ribosomal protein S13
OG_3301	NIZO4089_1350	B4090_2781		NIZO4094_2587						NIZO4125_2248	NIZO4121_2537	B4092_2572	NIZO4124_0062	NIZO4123_0349	B4091_3202	Serine O-acetyltransferase( EC:2.3.1.30 )
OG_3302	NIZO4089_0911	B4090_0657		NIZO4094_2429				B4146_0209		NIZO4125_3835	NIZO4121_3115	B4092_0408	NIZO4124_1030		B4091_0591	Macrolide efflux protein (EC 2.7.7.2)
OG_3303			BSU05540		RBAM_010780	B4140_1157	BAMF_1147	B4146_0232	B425_1089	NIZO4125_2530		B4092_1613		NIZO4123_3978		hypothetical protein
OG_6165				NIZO4094_3589											B4091_2190	Uncharacterized protein COG3236
OG_6164				NIZO4094_3593											B4091_2186	hypothetical protein
OG_6169				NIZO4094_1355											B4091_2446	hypothetical protein
OG_6168	NIZO4089_3788														B4091_2391	hypothetical protein
OG_6742														NIZO4123_4858		HPr kinase/phosphorylase (EC 2.7.1.-) (EC2.7.4.-)
OG_6170							BAMF_1312								B4091_2448	yjgD
OG_6171			BSU20250						B425_1801							DNA (cytosine-5-)-methyltransferase
OG_6172												B4092_5040			B4091_2790	putative electron transporter
OG_6173												B4092_2947			B4091_2999	RNA polymerase sporulation specific sigma factor SigK
OG_6174												B4092_2946			B4091_3000	hypothetical protein
OG_6175												B4092_2945			B4091_3001	hypothetical protein
OG_6176												B4092_2944			B4091_3002	hypothetical protein
OG_6177												B4092_2943			B4091_3003	hypothetical protein
OG_6178												B4092_2942			B4091_3004	RNA polymerase sporulation specific sigma factor SigK
OG_6179		B4090_2642													B4091_3343	hypothetical protein
OG_8935	NIZO4089_3543															Phage protein
OG_8933	NIZO4089_3540															hypothetical protein
OG_6794														NIZO4123_4610		Uncharacterized spore germination protein YndF
OG_6795														NIZO4123_2408		hypothetical protein
OG_6796														NIZO4123_2409		FIG124152: hypothetical protein
OG_6797														NIZO4123_3097		D-glycerate transporter (predicted)
OG_6790														NIZO4123_0472		PRD/PTS system IIA 2 domain protein
OG_6791														NIZO4123_2242		hypothetical protein
OG_6792														NIZO4123_2243		Polygalacturonase (EC 3.2.1.15)
OG_6793														NIZO4123_2372		hypothetical protein
OG_6798														NIZO4123_1138		hypothetical protein
OG_6799														NIZO4123_1133		Spore protein YdhD, not involved in sporegermination
OG_5	NIZO4089_0089	B4090_0307 B4090_0479	BSU02400 BSU37760 BSU39390 BSU40330	NIZO4094_2214 NIZO4094_1817	RBAM_002770 RBAM_036450 RBAM_034960 RBAM_037240	B4140_0503 B4140_3588 B4140_3519 B4140_3746	BAMF_0219 BAMF_3762 BAMF_3610 BAMF_3844	B4146_0547 B4146_4264 B4146_4092 B4146_4360	B425_0226 B425_3129 B425_4029 B425_3290	NIZO4125_4191 NIZO4125_4027	NIZO4121_2930 NIZO4121_4621 NIZO4121_2170	B4092_0240 B4092_0589	NIZO4124_2505 NIZO4124_1567	NIZO4123_3655 NIZO4123_2876	B4091_0240 B4091_0412	aminoacid permease
OG_6741														NIZO4123_4700		FIG01237626: hypothetical protein
OG_8725												B4092_4984				hypothetical protein
OG_7559					RBAM_018670											GNAT family acetyltransferase
OG_7558					RBAM_036650											MrsR2
OG_7229			BSU26810													glutamate racemase
OG_7228			BSU26860													citrate transporter
OG_7227			BSU26850													oxidoreductase
OG_7226			BSU26840													RNA polymerase sigma factor SigZ
OG_7225			BSU26830													lipoprotein
OG_7224			BSU21600													hypothetical protein
OG_7223			BSU21490													protein of immunity to sublancin
OG_7222			BSU21480													sublancin 168 lantibiotic antimicrobialprecursor peptide in SPBeta prophage
OG_4	NIZO4089_0116 NIZO4089_0780	B4090_0740 B4090_0899 B4090_3930	BSU02840 BSU07810 BSU34560 BSU31290	NIZO4094_0051 NIZO4094_0189 NIZO4094_0351	RBAM_003100 RBAM_007980 RBAM_028370	B4140_0388 B4140_0543 B4140_3279	BAMF_0255 BAMF_0747 BAMF_2927	B4146_0499 B4146_0819 B4146_3807 B4146_3356	B425_0265 B425_0731 B425_3976	NIZO4125_3557 NIZO4125_3712 NIZO4125_0052	NIZO4121_2278 NIZO4121_2437 NIZO4121_1835	B4092_0615 B4092_0755 B4092_3610	NIZO4124_0800 NIZO4124_0939 NIZO4124_1709	NIZO4123_1339 NIZO4123_4065 NIZO4123_4533	B4091_0665 B4091_0729 B4091_3671	glucan 1,6-alpha-glucosidase
OG_7220			BSU21460													bacteriophage SPbeta thiol-disulfideoxidoreductase
OG_4059		B4090_0189		NIZO4094_4180			BAMF_0579		B425_4186			B4092_0996	NIZO4124_4486		B4091_1436	phage portal protein, SPP1 family
OG_4058		B4090_0180		NIZO4094_4168		B4140_2714	BAMF_0558		B425_4162				NIZO4124_4474		B4091_1447	hypothetical protein
OG_4051	NIZO4089_1015	B4090_1052		NIZO4094_3683							NIZO4121_3746	B4092_1486	NIZO4124_3766		B4091_1036	FIG01249989: hypothetical protein
OG_4050		B4090_1855		NIZO4094_3199						NIZO4125_1324	NIZO4121_4100	B4092_1852	NIZO4124_3455		B4091_1804	FIG01234137: hypothetical protein
OG_4053		B4090_1297		NIZO4094_3868						NIZO4125_0799	NIZO4121_1928	B4092_1302	NIZO4124_3948	NIZO4123_0912		Spore germination protein IC
OG_4052	NIZO4089_1156	B4090_1251		NIZO4094_3822							NIZO4121_1700	B4092_1347	NIZO4124_3904		B4091_1176	hypothetical protein
OG_4055	NIZO4089_2303	B4090_1397		NIZO4094_3968								B4092_1201	NIZO4124_4048	NIZO4123_1460	B4091_1315	hypothetical protein
OG_4054		B4090_1299		NIZO4094_3869						NIZO4125_0800	NIZO4121_1929	B4092_1300	NIZO4124_3950	NIZO4123_0911		spore germination protein, GerB family protein
OG_4057	NIZO4089_0807	B4090_0163		NIZO4094_4147								B4092_1023 B4092_4913	NIZO4124_4452		B4091_1466	FIG01247162: hypothetical protein
OG_4056	NIZO4089_1692	B4090_0192					BAMF_0934					B4092_4833	NIZO4124_4311 NIZO4124_4490		B4091_1430	hypothetical protein
OG_8680												B4092_1059				Acyl-CoA hydrolase (EC 3.1.2.20)
OG_8681												B4092_4992				LtrC-like protein
OG_8682												B4092_4824				RelA/SpoT protein, (p)ppGpp synthetase/pyrophosphohydrolase( EC:2.7.6.5 )
OG_8683												B4092_4903				hypothetical protein
OG_8684												B4092_3922				hypothetical phagelike protein
OG_8685												B4092_3921				hypothetical protein
OG_8686												B4092_3919				hypothetical protein
OG_8687												B4092_4765				Exodeoxyribonuclease V, Alpha subunit, RecD
OG_8688												B4092_4866				Ribonucleotide reductase of class Ib (aerobic), alpha subunit (EC 1.17.4.1)
OG_8689												B4092_4767				RecD-like DNA helicase YrrC
OG_434	NIZO4089_0509 NIZO4089_2096	B4090_2447	BSU19550	NIZO4094_4242	RBAM_019310	B4140_2078	BAMF_2026	B4146_2127	B425_2795	NIZO4125_1899	NIZO4121_3302	B4092_2416	NIZO4124_2920	NIZO4123_3274	B4091_2513	oxidoreductase
OG_435	NIZO4089_0510 NIZO4089_2095	B4090_2448	BSU19560	NIZO4094_4243	RBAM_019320	B4140_2079	BAMF_2027	B4146_2128	B425_2794	NIZO4125_1900	NIZO4121_3303	B4092_2417	NIZO4124_2919	NIZO4123_3273	B4091_2514	hypothetical protein
OG_436	NIZO4089_0513 NIZO4089_2092	B4090_2451	BSU19580	NIZO4094_4246	RBAM_019340	B4140_2082	BAMF_2030	B4146_2131	B425_2791	NIZO4125_1902	NIZO4121_3305	B4092_2420	NIZO4124_2916	NIZO4123_3271	B4091_2517	Na+/metabolite permease
OG_437	NIZO4089_0515 NIZO4089_2090	B4090_2453	BSU19600	NIZO4094_4248	RBAM_019390	B4140_2087	BAMF_2035	B4146_2132	B425_2787	NIZO4125_1904	NIZO4121_3307	B4092_2422	NIZO4124_2914	NIZO4123_3269	B4091_2608	S-adenosylmethionine-dependentmethyltransferase
OG_430	NIZO4089_0268 NIZO4089_1745	B4090_1672	BSU13880	NIZO4094_3383	RBAM_013650	B4140_1497	BAMF_1465	B4146_1515	B425_1427	NIZO4125_1133	NIZO4121_3912	B4092_1668	NIZO4124_4366	NIZO4123_2381	B4091_1678	transcriptional antiterminator
OG_431	NIZO4089_0270 NIZO4089_1747	B4090_1674	BSU13900	NIZO4094_3381	RBAM_013670	B4140_1500	BAMF_1467	B4146_1517	B425_1430	NIZO4125_1136	NIZO4121_3915	B4092_1670	NIZO4124_4368	NIZO4123_0470	B4091_1676	PTS system histidine-containing phosphocarrierprotein
OG_432	NIZO4089_0482 NIZO4089_2123	B4090_2421	BSU11480 BSU07460	NIZO4094_4217	RBAM_037690	B4140_4022	BAMF_3884	B4146_1234	B425_4078	NIZO4125_1868	NIZO4121_3273	B4092_2391	NIZO4124_2946		B4091_2489	hypothetical protein
OG_433	NIZO4089_0508 NIZO4089_2097	B4090_2446	BSU19540	NIZO4094_4241	RBAM_019300	B4140_2077	BAMF_2025	B4146_2126	B425_2796	NIZO4125_1898	NIZO4121_3301	B4092_2415	NIZO4124_2921	NIZO4123_3275	B4091_2512	transcriptional repressor
OG_1261	NIZO4089_0357	B4090_1761	BSU14660	NIZO4094_3292	RBAM_014520	B4140_1588	BAMF_1543	B4146_1596	B425_1507	NIZO4125_1227	NIZO4121_4005	B4092_1757	NIZO4124_3548	NIZO4123_4021	B4091_1709	hypothetical protein
OG_1260	NIZO4089_0356	B4090_1760	BSU14650	NIZO4094_3293	RBAM_014510	B4140_1587	BAMF_1542	B4146_1595	B425_1506	NIZO4125_1226	NIZO4121_4004	B4092_1756	NIZO4124_3549	NIZO4123_4022	B4091_1708	hypothetical protein
OG_1263	NIZO4089_0359	B4090_1763	BSU14680	NIZO4094_3290	RBAM_014540	B4140_1590	BAMF_1545	B4146_1598	B425_1509	NIZO4125_1229	NIZO4121_4007	B4092_1759	NIZO4124_3546	NIZO4123_4019	B4091_1711	hypothetical protein
OG_1262	NIZO4089_0358	B4090_1762	BSU14670	NIZO4094_3291	RBAM_014530	B4140_1589	BAMF_1544	B4146_1597	B425_1508	NIZO4125_1228	NIZO4121_4006	B4092_1758	NIZO4124_3547	NIZO4123_4020	B4091_1710	inositol monophosphatase
OG_1265	NIZO4089_4147	B4090_1922	BSU16220	NIZO4094_3135	RBAM_016050	B4140_1926	BAMF_1693	B4146_1760	B425_1663	NIZO4125_1388	NIZO4121_4164	B4092_1917	NIZO4124_3391	NIZO4123_0042	B4091_1869	flagellar motor switching and energizingcomponent
OG_439	NIZO4089_0518 NIZO4089_2087	B4090_2456	BSU19630	NIZO4094_4251	RBAM_019420	B4140_2090	BAMF_2038	B4146_2135	B425_2784	NIZO4125_1907	NIZO4121_3310	B4092_2425	NIZO4124_2911	NIZO4123_3266	B4091_2605	purine nucleoside phosphorylase
OG_1267	NIZO4089_4145	B4090_1924	BSU16240	NIZO4094_3133	RBAM_016070	B4140_1924	BAMF_1695	B4146_1762	B425_1665	NIZO4125_1390	NIZO4121_4166	B4092_1919	NIZO4124_3389	NIZO4123_0040	B4091_1871	flagellar-specific ATPase
OG_1266	NIZO4089_4146	B4090_1923	BSU16230	NIZO4094_3134	RBAM_016060	B4140_1925	BAMF_1694	B4146_1761	B425_1664	NIZO4125_1389	NIZO4121_4165	B4092_1918	NIZO4124_3390	NIZO4123_0041	B4091_1870	flagellar export apparatus component
OG_9070											NIZO4121_2756					Transketolase, N-terminal section (EC 2.2.1.1)
OG_9071											NIZO4121_0917					hypothetical protein
OG_9072											NIZO4121_2755					Transketolase, C-terminal section (EC 2.2.1.1)
OG_4235			BSU19450		RBAM_019210	B4140_2068	BAMF_2017	B4146_2117	B425_2805							RsbR-like protein
OG_4234			BSU19430		RBAM_019190	B4140_2065	BAMF_2015	B4146_2115	B425_2808							hypothetical protein
OG_4945		B4090_0840					BAMF_3094	B4146_3107				B4092_3196				hypothetical protein
OG_4236			BSU19570		RBAM_019330	B4140_2080	BAMF_2028	B4146_2129	B425_2793							dioxygenase/glyoxalase
OG_4231			BSU19260		RBAM_019000	B4140_2045	BAMF_1996	B4146_2097	B425_2827							spore coat protein
OG_4230			BSU19259		RBAM_018990	B4140_2044	BAMF_1995	B4146_2096	B425_2828							hypothetical protein
OG_4233			BSU19280		RBAM_019020	B4140_2047	BAMF_1998	B4146_2099	B425_2825							hypothetical protein
OG_4940			BSU26640		RBAM_005610	B4140_0818		B4146_2832								hypothetical protein
OG_9074											NIZO4121_2753					Nitrate/nitrite transporter
OG_4239			BSU20360	NIZO4094_3464				B4146_2197	B425_1794			B4092_4821			B4091_2151	hypothetical protein
OG_4238			BSU20080	NIZO4094_3614				B4146_2175	B425_1809 B425_1757						B4091_2170	phage protein
OG_4949		B4090_1653						B4146_3449			NIZO4121_4516		NIZO4124_4336			hypothetical protein
OG_4948					RBAM_012190	B4140_1325	BAMF_1297		B425_1284							LacR
OG_1045	NIZO4089_1111	B4090_1208	BSU10220	NIZO4094_3778	RBAM_010420	B4140_1120	BAMF_1112	B4146_1083	B425_1053	NIZO4125_0708	NIZO4121_1744	B4092_1389	NIZO4124_3861	NIZO4123_3073	B4091_1133	proton/sodium-glutamate symport protein
OG_1044	NIZO4089_1109	B4090_1206	BSU10200	NIZO4094_3776	RBAM_010410	B4140_1119	BAMF_1111	B4146_1081	B425_1052	NIZO4125_0706	NIZO4121_1746	B4092_1391	NIZO4124_3859	NIZO4123_3075	B4091_1131	endoglucanase
OG_1047	NIZO4089_1114	B4090_1211	BSU10250	NIZO4094_3781	RBAM_010450	B4140_1122	BAMF_1114	B4146_1086	B425_1056	NIZO4125_0712	NIZO4121_1741	B4092_1386	NIZO4124_3864	NIZO4123_3070	B4091_1136	lipoate-protein ligase
OG_1046	NIZO4089_1113	B4090_1210	BSU10240	NIZO4094_3780	RBAM_010440	B4140_1121	BAMF_1113	B4146_1085	B425_1055	NIZO4125_0711	NIZO4121_1742	B4092_1387	NIZO4124_3863	NIZO4123_3071	B4091_1135	metal-dependent hydrolase
OG_1041	NIZO4089_1104	B4090_1202	BSU10140	NIZO4094_3772	RBAM_010370	B4140_1114	BAMF_1107	B4146_1075	B425_1046	NIZO4125_0701	NIZO4121_1750	B4092_1395	NIZO4124_3855	NIZO4123_0368	B4091_1127	protoporphyrinogen IX and coproporphyrinogen IIIoxidase
OG_1040	NIZO4089_1103	B4090_1201	BSU10130	NIZO4094_3771	RBAM_010360	B4140_1113	BAMF_1106	B4146_1074	B425_1045	NIZO4125_0700	NIZO4121_1751	B4092_1396	NIZO4124_3854	NIZO4123_0369	B4091_1126	ferrochelatase
OG_1043	NIZO4089_1108	B4090_1205	BSU10170	NIZO4094_3775	RBAM_010400	B4140_1117	BAMF_1110	B4146_1078	B425_1050	NIZO4125_0705	NIZO4121_1747	B4092_1392	NIZO4124_3858	NIZO4123_3076	B4091_1130	3-oxoacyl-ACP synthase
OG_1042	NIZO4089_1106	B4090_1203	BSU10150	NIZO4094_3773	RBAM_010380	B4140_1115	BAMF_1108	B4146_1076	B425_1047	NIZO4125_0703	NIZO4121_1749	B4092_1394	NIZO4124_3856	NIZO4123_0366	B4091_1128	transcriptional regulator
OG_5018		B4090_4721					BAMF_0911				NIZO4121_4569		NIZO4124_4288			ribonucleotide reductase stimulatory protein
OG_5019		B4090_4804					BAMF_0924				NIZO4121_4555		NIZO4124_4301			hypothetical protein
OG_1049	NIZO4089_1116	B4090_1213	BSU10280	NIZO4094_3783	RBAM_010480	B4140_1125	BAMF_1117	B4146_1089	B425_1059	NIZO4125_0714	NIZO4121_1739	B4092_1384	NIZO4124_3866	NIZO4123_3068	B4091_1138	hypothetical protein
OG_1048	NIZO4089_1115	B4090_1212	BSU10270	NIZO4094_3782	RBAM_010470	B4140_1124	BAMF_1116	B4146_1088	B425_1058	NIZO4125_0713	NIZO4121_1740	B4092_1385	NIZO4124_3865	NIZO4123_3069	B4091_1137	long-chain fatty-acid-CoA ligase
OG_2798	NIZO4089_2613	B4090_0910		NIZO4094_1315	RBAM_007620	B4140_0216	BAMF_0707		B425_0599	NIZO4125_4375	NIZO4121_1096	B4092_0822	NIZO4124_3666	NIZO4123_1179	B4091_0814	hypothetical protein
OG_2799	NIZO4089_0928	B4090_0903		NIZO4094_2290	RBAM_007760	B4140_0418	BAMF_0720		B425_0582	NIZO4125_0106	NIZO4121_4602	B4092_0815	NIZO4124_3673	NIZO4123_2097	B4091_0725	GXT repeat-containing collagen-like protein
OG_2790	NIZO4089_2155	B4090_0299		NIZO4094_2222	RBAM_002680	B4140_0492	BAMF_0210		B425_0216	NIZO4125_4196	NIZO4121_2175	B4092_0232	NIZO4124_2513	NIZO4123_3650	B4091_0233	glycerol dehydrogenase
OG_2791	NIZO4089_2157	B4090_0297		NIZO4094_2224	RBAM_002670	B4140_0490	BAMF_0209		B425_0215	NIZO4125_4200	NIZO4121_2182	B4092_0230	NIZO4124_2515	NIZO4123_3645	B4091_0231	hypothetical protein
OG_2792	NIZO4089_3872	B4090_2231		NIZO4094_1509	RBAM_024220	B4140_2288	BAMF_2518		B425_2226	NIZO4125_1686	NIZO4121_4455	B4092_2203	NIZO4124_3116	NIZO4123_1566	B4091_2312	hypothetical protein
OG_2793	NIZO4089_3948	B4090_2122		NIZO4094_1586	RBAM_017620	B4140_1764	BAMF_1868		B425_1948	NIZO4125_1603	NIZO4121_4381	B4092_2127	NIZO4124_3192	NIZO4123_1274	B4091_2235	hypothetical protein
OG_2794	NIZO4089_3949	B4090_2121		NIZO4094_1587		B4140_1765	BAMF_1867		B425_1947	NIZO4125_1602	NIZO4121_4380	B4092_2126 B4092_4856	NIZO4124_3193	NIZO4123_1275	B4091_2234	hypothetical protein
OG_2795	NIZO4089_4034	B4090_2038	BSU26980	NIZO4094_0112	RBAM_005880	B4140_0842	BAMF_0489		B425_0515	NIZO4125_1500	NIZO4121_4275	B4092_2032	NIZO4124_3275	NIZO4123_1132		hypothetical protein
OG_2796	NIZO4089_4041	B4090_2030		NIZO4094_0121	RBAM_010660	B4140_1145	BAMF_1135		B425_1076	NIZO4125_1494	NIZO4121_4269	B4092_2025	NIZO4124_3282	NIZO4123_1124	B4091_1975	hypothetical protein
OG_2797	NIZO4089_2635	B4090_0932		NIZO4094_0450	RBAM_005990	B4140_0857	BAMF_0498		B425_0524	NIZO4125_4353	NIZO4121_1074	B4092_0845	NIZO4124_3644	NIZO4123_4710	B4091_0836	glycerol dehydrogenase
OG_9	NIZO4089_0149 NIZO4089_3913	B4090_2158 B4090_4716	BSU00070 BSU18100	NIZO4094_1551 NIZO4094_3036	RBAM_000070 RBAM_017910	B4140_1733 B4140_3972	BAMF_0007 BAMF_1897	B4146_1965 B4146_4444	B425_1978 B425_4147	NIZO4125_1642 NIZO4125_3500	NIZO4121_1145 NIZO4121_4417	B4092_2162 B4092_4694	NIZO4124_1544 NIZO4124_3157	NIZO4123_0737 NIZO4123_1403 NIZO4123_1974 NIZO4123_3768	B4091_2270 B4091_4740	DNA gyrase subunit A
OG_2242		B4090_1868	BSU15690	NIZO4094_3186	RBAM_015520	B4140_1980	BAMF_1641	B4146_1707	B425_1611	NIZO4125_1337	NIZO4121_4113	B4092_1865	NIZO4124_3442	NIZO4123_4646	B4091_1817	RNA polymerase subunit omega
OG_2535		B4090_4158	BSU36000	NIZO4094_0973	RBAM_033160	B4140_3929	BAMF_3444	B4146_4002	B425_3471	NIZO4125_2952	NIZO4121_0430	B4092_4140	NIZO4124_2275	NIZO4123_3288	B4091_4185	alpha-acetolactate decarboxylase
OG_2240		B4090_1865	BSU15660	NIZO4094_3189	RBAM_015490	B4140_1982	BAMF_1638	B4146_1704	B425_1609	NIZO4125_1334	NIZO4121_4110	B4092_1862	NIZO4124_3445	NIZO4123_4649	B4091_1814	hypothetical protein
OG_2241		B4090_1867	BSU15680	NIZO4094_3187	RBAM_015510	B4140_1981	BAMF_1640	B4146_1706	B425_1610	NIZO4125_1336	NIZO4121_4112	B4092_1864	NIZO4124_3443	NIZO4123_4647	B4091_1816	guanylate kinase
OG_2246		B4090_1873	BSU15740	NIZO4094_3181	RBAM_015570	B4140_1975	BAMF_1646	B4146_1712	B425_1616	NIZO4125_1342	NIZO4121_4118	B4092_1870	NIZO4124_3437	NIZO4123_2176	B4091_1822	RNA-binding protein
OG_2247		B4090_1874	BSU15750	NIZO4094_3180	RBAM_015580	B4140_1974	BAMF_1647	B4146_1713	B425_1617	NIZO4125_1343	NIZO4121_4119	B4092_1871	NIZO4124_3436	NIZO4123_2177	B4091_1823	Fe-S-cluster AdoMet radical enzyme
OG_2244		B4090_1870	BSU15710	NIZO4094_3184	RBAM_015540	B4140_1978	BAMF_1643	B4146_1709	B425_1613	NIZO4125_1339	NIZO4121_4115	B4092_1867	NIZO4124_3440	NIZO4123_4644	B4091_1819	primosomal replication factor Y
OG_2533		B4090_4160	BSU36020	NIZO4094_0971	RBAM_033180	B4140_3927	BAMF_3446	B4146_4000	B425_3469	NIZO4125_2954	NIZO4121_0432	B4092_4142	NIZO4124_2277	NIZO4123_3286	B4091_4187	LysR family transcriptional regulator
OG_2248		B4090_1875	BSU15760	NIZO4094_3179	RBAM_015590	B4140_1973	BAMF_1648	B4146_1714	B425_1618	NIZO4125_1344	NIZO4121_4120	B4092_1872	NIZO4124_3435	NIZO4123_2178	B4091_1824	phosphorylated protein phosphatase
OG_2249		B4090_1876	BSU15770	NIZO4094_3178	RBAM_015600	B4140_1972	BAMF_1649	B4146_1715	B425_1619	NIZO4125_1345	NIZO4121_4121	B4092_1873	NIZO4124_3434	NIZO4123_2179	B4091_1825	protein kinase
OG_2538		B4090_4155	BSU35950	NIZO4094_0976	RBAM_033120	B4140_3933	BAMF_3440	B4146_4007	B425_3475	NIZO4125_2948	NIZO4121_0426	B4092_4137	NIZO4124_2272	NIZO4123_3292	B4091_4182	ribose ABC transporter permease
OG_2539		B4090_4154	BSU35940	NIZO4094_0977	RBAM_033110	B4140_3934	BAMF_3439	B4146_4008	B425_3476	NIZO4125_2947	NIZO4121_0425	B4092_4136	NIZO4124_2271	NIZO4123_3293	B4091_4181	ribose ABC transporter ATP-binding protein
OG_6549							BAMF_2969		B425_3930							Competence pheromone
OG_6548							BAMF_2760		B425_2949							cysteine proteinase
OG_6099	NIZO4089_1712												NIZO4124_4331			hypothetical protein
OG_6098		B4090_1646											NIZO4124_4328			Putative tail or base plate protein gp17[Bacteriophage A118]
OG_6093				NIZO4094_3598									NIZO4124_4268			hypothetical protein
OG_6092		B4090_3524											NIZO4124_4262			hypothetical protein
OG_6091		B4090_3525											NIZO4124_4261			hypothetical protein
OG_6090				NIZO4094_4127									NIZO4124_4207			hypothetical protein
OG_6097		B4090_1641											NIZO4124_4324			hypothetical protein
OG_6096		B4090_1632											NIZO4124_4313			hypothetical protein
OG_6095		B4090_4724											NIZO4124_4286			hypothetical protein
OG_6094		B4090_3994									NIZO4121_4579					hypothetical protein
OG_9315									B425_3483							hypothetical protein
OG_9314									B425_1925							hypothetical protein
OG_9317									B425_3615							hypothetical protein
OG_9316									B425_2036							hypothetical protein
OG_9311									B425_3660							hypothetical protein
OG_9310									B425_0597							hypothetical protein
OG_9313									B425_0781							hypothetical protein
OG_9312									B425_3661							hypothetical protein
OG_9319									B425_2953							hypothetical protein
OG_9318									B425_2952							hypothetical protein
OG_3111	NIZO4089_3118	B4090_3257		NIZO4094_4550						NIZO4125_0235	NIZO4121_0807	B4092_3331	NIZO4124_0517	NIZO4123_1674 NIZO4123_2999	B4091_3610	hypothetical protein
OG_3110	NIZO4089_3905	B4090_2167		NIZO4094_1543						NIZO4125_1649	NIZO4121_4424	B4092_2169	NIZO4124_3149	NIZO4123_1409 NIZO4123_1968	B4091_2278	2,3-butanediol dehydrogenase, S-alcohol forming, (R)-acetoin-specific (EC 1.1.1.4) / Acetoin (diacetyl) reductase (EC 1.1.1.5)
OG_3113	NIZO4089_1800	B4090_2744		NIZO4094_2550						NIZO4125_2210	NIZO4121_3611	B4092_2610	NIZO4124_2623	NIZO4123_1754 NIZO4123_1773	B4091_3239	TRAP transporter, 4TM/12TM fusion protein, unknown substrate 1
OG_3112	NIZO4089_3122	B4090_3261		NIZO4094_4554						NIZO4125_0242	NIZO4121_0814	B4092_3327	NIZO4124_0521	NIZO4123_1681 NIZO4123_3006	B4091_3606	hypothetical protein
OG_3115	NIZO4089_1798	B4090_2746		NIZO4094_2552						NIZO4125_2212	NIZO4121_3613	B4092_2608	NIZO4124_2621	NIZO4123_1756 NIZO4123_1771	B4091_3237	TRAP transporter solute receptor, unknown substrate 1
OG_3114	NIZO4089_1799	B4090_2745		NIZO4094_2551						NIZO4125_2211	NIZO4121_3612	B4092_2609	NIZO4124_2622	NIZO4123_1755 NIZO4123_1772	B4091_3238	DUF1850 domain-containing protein
OG_3117	NIZO4089_0969	B4090_1099		NIZO4094_3636						NIZO4125_0561	NIZO4121_3696	B4092_1533	NIZO4124_3719	NIZO4123_2121 NIZO4123_4193	B4091_0989	Methionine ABC transporter ATP-binding protein
OG_3116	NIZO4089_0970	B4090_1098		NIZO4094_3637						NIZO4125_0562	NIZO4121_3697	B4092_1532	NIZO4124_3720	NIZO4123_2120 NIZO4123_4192	B4091_0990	Methionine ABC transporter permease protein
OG_3119		B4090_4521								NIZO4125_3306	NIZO4121_1348	B4092_4297	NIZO4124_1358	NIZO4123_2267 NIZO4123_2322 NIZO4123_4240 NIZO4123_4243	B4091_4550	hypothetical protein
OG_3118		B4090_4518		NIZO4094_0615						NIZO4125_3304	NIZO4121_1349	B4092_4299	NIZO4124_1357	NIZO4123_2266 NIZO4123_2323 NIZO4123_4239	B4091_4549	UDP-glucose 4-epimerase (EC 5.1.3.2)
OG_5890								B4146_1917	B425_1823							Thymidylate synthase (EC 2.1.1.45)
OG_5891			BSU17710					B4146_1921								twin-arginine pre-protein translocation pathwayprotein
OG_5896			BSU18660					B4146_2034								hypothetical protein
OG_5897			BSU18669					B4146_2035								permease
OG_7946								B4146_0825								hypothetical protein
OG_7947								B4146_0394								FIG01228866: hypothetical protein
OG_7944								B4146_3929								hypothetical protein
OG_7945								B4146_3845								hypothetical protein
OG_7942								B4146_3110								hypothetical protein
OG_5894			BSU17810					B4146_1933								phage/plasmid replication protein
OG_7940								B4146_3112								Phage terminase, large subunit
OG_7941								B4146_3111								Phage terminase, small subunit
OG_5895			BSU08280					B4146_2022								oxidoreductase
OG_7948								B4146_0393								FIG01228866: hypothetical protein
OG_7949								B4146_3099								hypothetical protein
OG_7906								B4146_0722								hypothetical protein
OG_6325						B4140_1095			B425_1028							hypothetical protein
OG_6324						B4140_1057			B425_0988							hypothetical protein
OG_6327						B4140_1184			B425_1120							hypothetical protein
OG_6326					RBAM_010610	B4140_1140										hypothetical protein
OG_6321						B4140_0974			B425_0903							hypothetical protein
OG_6320						B4140_0942			B425_3029							hypothetical protein
OG_6323						B4140_0992			B425_0922							FIG01244553: hypothetical protein
OG_6322						B4140_0990			B425_0920							hypothetical protein
OG_6899														NIZO4123_3386		DedA family protein
OG_6898														NIZO4123_1660		hypothetical protein
OG_6329					RBAM_012150	B4140_1321										GalK1
OG_6328					RBAM_012030	B4140_1303										hypothetical protein
OG_7907								B4146_0727								hypothetical protein
OG_26	NIZO4089_1790	B4090_2754 B4090_4630	BSU23860 BSU40080	NIZO4094_0511 NIZO4094_2560	RBAM_022170	B4140_2505	BAMF_2286	B4146_2541 B4146_4335	B425_2525	NIZO4125_2221 NIZO4125_3415	NIZO4121_1232 NIZO4121_3622	B4092_2600 B4092_4193	NIZO4124_1464 NIZO4124_2613	NIZO4123_3858 NIZO4123_4629	B4091_3229 B4091_4653	NADP-dependent phosphogluconate dehydrogenase
OG_27	NIZO4089_3908 NIZO4089_3130	B4090_2164 B4090_3269	BSU28800	NIZO4094_1546 NIZO4094_4563	RBAM_025860	B4140_2817	BAMF_2685	B4146_3011	B425_2870	NIZO4125_0250 NIZO4125_1646	NIZO4121_0822 NIZO4121_4421	B4092_2166 B4092_3318	NIZO4124_0530 NIZO4124_3152	NIZO4123_1407 NIZO4123_1689 NIZO4123_1970	B4091_2275 B4091_3597	L-arabinose isomerase
OG_24		B4090_4516 B4090_4542	BSU12880 BSU40490	NIZO4094_0617 NIZO4094_0597	RBAM_012730	B4140_1386	BAMF_1376	B4146_1403 B4146_4384	B425_1325	NIZO4125_3327 NIZO4125_3302	NIZO4121_1328 NIZO4121_1351	B4092_4301 B4092_4278	NIZO4124_1355 NIZO4124_1378	NIZO4123_1096 NIZO4123_2302 NIZO4123_2264 NIZO4123_4237	B4091_4547 B4091_4570	integral inner membrane protein
OG_25		B4090_4547	BSU39260 BSU40110	NIZO4094_0397 NIZO4094_0592	RBAM_019360 RBAM_036350	B4140_3598 B4140_2085	BAMF_2032 BAMF_3748	B4146_4247 B4146_4340	B425_2789 B425_3143	NIZO4125_3332 NIZO4125_3648	NIZO4121_1314 NIZO4121_2346	B4092_4273	NIZO4124_0889 NIZO4124_1383	NIZO4123_1090 NIZO4123_2296	B4091_0778 B4091_4575	aryl-6-phospho-beta-glucosidase
OG_22	NIZO4089_0416 NIZO4089_2240 NIZO4089_3069	B4090_0188 B4090_1459 B4090_3207	BSU12580 BSU26190	NIZO4094_4031 NIZO4094_4500			BAMF_1342	B4146_1369 B4146_2787	B425_1236 B425_2293	NIZO4125_0964	NIZO4121_0634	B4092_1137 B4092_1601 B4092_3147	NIZO4124_4110 NIZO4124_4485 NIZO4124_0467	NIZO4123_1733	B4091_1437 B4091_1578 B4091_2732	PBSX terminase large subunit
OG_23	NIZO4089_3657 NIZO4089_3682 NIZO4089_4017	B4090_2055 B4090_4720 B4090_4769	BSU17380 BSU20060	NIZO4094_0095 NIZO4094_3613	RBAM_017180	B4140_1805	BAMF_0914 BAMF_1807	B4146_1873 B4146_2172	B425_1901 B425_1812	NIZO4125_1517	NIZO4121_4293 NIZO4121_4567	B4092_2049	NIZO4124_3258 NIZO4124_4289	NIZO4123_1150	B4091_1998 B4091_2172	ribonucleoside-diphosphate reductase subunitalpha
OG_20		B4090_1784 B4090_4364	BSU14900 BSU38160	NIZO4094_0770 NIZO4094_3268	RBAM_014760 RBAM_035420	B4140_1609 B4140_3708	BAMF_1564 BAMF_3652	B4146_1623 B4146_4051	B425_1529 B425_3248	NIZO4125_1252 NIZO4125_3160	NIZO4121_1495 NIZO4121_4030	B4092_1781 B4092_4459	NIZO4124_1203 NIZO4124_3524	NIZO4123_0673 NIZO4123_1488	B4091_1733 B4091_4390	cytochrome caa3 oxidase subunit I
OG_21	NIZO4089_3248	B4090_3389 B4090_4271	BSU29880 BSU37050	NIZO4094_0865 NIZO4094_4681	RBAM_026990 RBAM_034210	B4140_2936 B4140_3822	BAMF_3542	B4146_3192 B4146_3886	B425_2981 B425_3361	NIZO4125_0356 NIZO4125_3067	NIZO4121_0929 NIZO4121_1588	B4092_3203 B4092_4557	NIZO4124_0643 NIZO4124_1106	NIZO4123_0184 NIZO4123_2001	B4091_3484 B4091_4295	NAD-dependent malate dehydrogenase II
OG_7058						B4140_0699										hypothetical protein
OG_7059						B4140_0697										hypothetical protein
OG_28	NIZO4089_3655 NIZO4089_3684 NIZO4089_4016	B4090_2056	BSU17390 BSU20040	NIZO4094_0094 NIZO4094_3612	RBAM_017190	B4140_1804	BAMF_0915 BAMF_1808	B4146_1874 B4146_2171	B425_1902	NIZO4125_1518	NIZO4121_4294 NIZO4121_4566	B4092_2050	NIZO4124_3257 NIZO4124_4290	NIZO4123_1151	B4091_1999 B4091_2174	ribonucleoside-diphosphate reductase subunitbeta
OG_29	NIZO4089_2272 NIZO4089_3133	B4090_1427 B4090_3272	BSU28810	NIZO4094_3999 NIZO4094_4566	RBAM_025870	B4140_2818	BAMF_2686	B4146_3010	B425_2871	NIZO4125_0251 NIZO4125_0928	NIZO4121_0666 NIZO4121_0823	B4092_1169 B4092_3316	NIZO4124_0532 NIZO4124_4080	NIZO4123_1429 NIZO4123_1690	B4091_1345 B4091_3595	arabinan-endo 1,5-alpha-L-arabinase
OG_7829								B4146_0606								hypothetical protein
OG_7905								B4146_0721								hypothetical protein
OG_2991	NIZO4089_1143	B4090_1239	BSU12320	NIZO4094_3810				B4146_1340		NIZO4125_0744	NIZO4121_1710	B4092_1358	NIZO4124_3894	NIZO4123_3039	B4091_1165	putative Ureidoglycolate dehydrogenase( EC:1.1.1.154 )
OG_7827								B4146_0608								hypothetical protein
OG_7825								B4146_2718								FIG01245879: hypothetical protein
OG_8532										NIZO4125_2480						membrane protein, putative
OG_8239		B4090_3394														AmyX
OG_8238		B4090_2614														hypothetical protein
OG_8231		B4090_2204														Multicopper oxidase
OG_8230		B4090_2201														hypothetical protein
OG_8233		B4090_4793														Ribonucleotide reductase of class Ib (aerobic), beta subunit (EC 1.17.4.1)
OG_8232		B4090_2205														ResE
OG_8235		B4090_3500														Exonuclease
OG_8234		B4090_3501														hypothetical protein
OG_7824								B4146_0370								FIG01229419: hypothetical protein
OG_8236		B4090_3503														hypothetical protein
OG_4558	NIZO4089_0988	B4090_1080		NIZO4094_3655								B4092_1513	NIZO4124_3740		B4091_1009	hypothetical protein
OG_4559	NIZO4089_1008	B4090_1059		NIZO4094_3676								B4092_1493	NIZO4124_3760		B4091_1029	hypothetical protein
OG_4550	NIZO4089_2714	B4090_1014		NIZO4094_1693								B4092_0926	NIZO4124_3565		B4091_0915	hypothetical protein
OG_4551	NIZO4089_2681	B4090_0981		NIZO4094_1726								B4092_0893	NIZO4124_3598		B4091_0882	hypothetical protein
OG_4552	NIZO4089_2675	B4090_0975		NIZO4094_1731								B4092_0888	NIZO4124_3604		B4091_0877	hypothetical protein
OG_4553	NIZO4089_2642	B4090_0939		NIZO4094_0457								B4092_0852	NIZO4124_3637		B4091_0843	FIG01233269: hypothetical protein
OG_4554	NIZO4089_2641	B4090_0938		NIZO4094_0456								B4092_0851	NIZO4124_3638		B4091_0842	hypothetical protein
OG_4555	NIZO4089_2624	B4090_0921		NIZO4094_0439								B4092_0834	NIZO4124_3655		B4091_0825	hypothetical protein
OG_4556	NIZO4089_0937	B4090_1132		NIZO4094_0271								B4092_1566	NIZO4124_3687		B4091_0956	FIG01250721: hypothetical protein
OG_4557	NIZO4089_0964	B4090_1104		NIZO4094_3631								B4092_1538	NIZO4124_3714		B4091_0984	hypothetical protein
OG_5975			BSU30910					B4146_3229								spore coat protein
OG_5974			BSU30920					B4146_3228								spore coat protein
OG_5977			BSU30890					B4146_3231								hypothetical protein
OG_5976			BSU30900					B4146_3230								spore coat protein
OG_5971			BSU27810					B4146_3159								sodium/proton-dependent alanine transporter
OG_5970								B4146_3121	B425_0877							hypothetical protein
OG_5973			BSU27770					B4146_3164								oxidoreductase
OG_5972			BSU27809					B4146_3160								hypothetical protein
OG_5979			BSU30850					B4146_3235								UTP-glucose-1-phosphate uridylyltransferase
OG_5978			BSU30860					B4146_3234								UDP-glucose dehydrogenase
OG_9128									B425_0869							Portal protein, phage associated
OG_9129									B425_0865							hypothetical protein
OG_9122											NIZO4121_2214					hypothetical protein
OG_9123											NIZO4121_1745					FIG01234550: hypothetical protein
OG_9120											NIZO4121_2786					hypothetical protein
OG_9121											NIZO4121_2201					hypothetical protein
OG_9126											NIZO4121_1299					hypothetical protein
OG_9127									B425_0867							Phage protein
OG_9124											NIZO4121_3092					Arsenate reductase (EC 1.20.4.1)
OG_9125											NIZO4121_2034					hypothetical protein
OG_1458	NIZO4089_1841	B4090_2703	BSU23640	NIZO4094_2510	RBAM_021770	B4140_2547	BAMF_2262	B4146_2516	B425_2550	NIZO4125_2158	NIZO4121_3560	B4092_2651	NIZO4124_2666	NIZO4123_4732	B4091_3281	hydrolase
OG_1459	NIZO4089_1837	B4090_2707	BSU23670	NIZO4094_2514	RBAM_021800	B4140_2544	BAMF_2265	B4146_2519	B425_2547	NIZO4125_2162	NIZO4121_3564	B4092_2646	NIZO4124_2661	NIZO4123_0394	B4091_3276	hypothetical protein
OG_1456	NIZO4089_1847	B4090_2697	BSU23610	NIZO4094_2504	RBAM_021740	B4140_2551	BAMF_2258	B4146_2512	B425_2554	NIZO4125_2151	NIZO4121_3553	B4092_2657	NIZO4124_2672	NIZO4123_4726	B4091_3287	ADP-ribose pyrophosphatase
OG_1457	NIZO4089_1843	B4090_2701	BSU23620	NIZO4094_2508	RBAM_021750	B4140_2549	BAMF_2260	B4146_2514	B425_2552	NIZO4125_2155	NIZO4121_3557	B4092_2653	NIZO4124_2668	NIZO4123_4730	B4091_3283	NADPH-dependent aldo-keto reductase
OG_1454	NIZO4089_1855	B4090_2690	BSU23530	NIZO4094_2496	RBAM_021650	B4140_2560	BAMF_2249	B4146_2504	B425_2563	NIZO4125_2142	NIZO4121_3545	B4092_2665	NIZO4124_2680	NIZO4123_4622	B4091_3295	stage II sporulation autolysin protein
OG_1455	NIZO4089_1848	B4090_2696	BSU23600	NIZO4094_2503	RBAM_021730	B4140_2552	BAMF_2257	B4146_2511	B425_2555	NIZO4125_2150	NIZO4121_3552	B4092_2658	NIZO4124_2673	NIZO4123_4725	B4091_3288	hypothetical protein
OG_1452	NIZO4089_1857	B4090_2688	BSU23519	NIZO4094_2494	RBAM_021630	B4140_2562	BAMF_2247	B4146_2502	B425_2565	NIZO4125_2140	NIZO4121_3543	B4092_2667	NIZO4124_2682	NIZO4123_4620	B4091_3297	hypothetical protein
OG_1453	NIZO4089_1856	B4090_2689	BSU23520	NIZO4094_2495	RBAM_021640	B4140_2561	BAMF_2248	B4146_2503	B425_2564	NIZO4125_2141	NIZO4121_3544	B4092_2666	NIZO4124_2681	NIZO4123_4621	B4091_3296	iron transport and metabolism transcriptionalregulator
OG_1450	NIZO4089_1859	B4090_2686	BSU23500	NIZO4094_2492	RBAM_021610	B4140_2564	BAMF_2245	B4146_2500	B425_2567	NIZO4125_2138	NIZO4121_3541	B4092_2669	NIZO4124_2684	NIZO4123_4618	B4091_3299	phosphopentomutase
OG_1451	NIZO4089_1858	B4090_2687	BSU23510	NIZO4094_2493	RBAM_021620	B4140_2563	BAMF_2246	B4146_2501	B425_2566	NIZO4125_2139	NIZO4121_3542	B4092_2668	NIZO4124_2683	NIZO4123_4619	B4091_3298	site-specific tyrosine recombinase
OG_6624										NIZO4125_2414	NIZO4121_2705					hypothetical protein
OG_7820								B4146_1337								FIG01240397: hypothetical protein
OG_6625										NIZO4125_2418	NIZO4121_2707					Transcriptional regulator, HxlR family
OG_6626										NIZO4125_2420	NIZO4121_2708					NAD(P)H oxidoreductase YRKL (EC 1.6.99.-) @Putative NADPH-quinone reductase (modulator of drugactivity B) @ Flavodoxin 2
OG_3326	NIZO4089_3810	B4090_2307		NIZO4094_1432						NIZO4125_1750	NIZO4121_3154	B4092_2278	NIZO4124_3058	NIZO4123_2370	B4091_2369	Sulfate permease, Pit-type
OG_3327	NIZO4089_1190	B4090_1285		NIZO4094_3855						NIZO4125_0787	NIZO4121_1671	B4092_1314	NIZO4124_3936	NIZO4123_0926	B4091_1208	Probable GTPase related to EngC
OG_3324	NIZO4089_1545	B4090_1487		NIZO4094_4056						NIZO4125_0987	NIZO4121_0610	B4092_1113	NIZO4124_4135	NIZO4123_3448	B4091_1554	holinlike protein
OG_3325	NIZO4089_3867	B4090_2236		NIZO4094_1504						NIZO4125_1692	NIZO4121_4461	B4092_2208	NIZO4124_3111	NIZO4123_1572	B4091_2317	3-hydroxyisobutyrate dehydrogenase (EC 1.1.1.31)
OG_3322		B4090_1481		NIZO4094_3549	RBAM_012600	B4140_1370	BAMF_1363	B4146_1389	B425_1311	NIZO4125_0985					B4091_2059	hypothetical protein
OG_3323	NIZO4089_1542	B4090_1485	BSU12750	NIZO4094_4053							NIZO4121_0613	B4092_1116	NIZO4124_4132	NIZO4123_3450	B4091_1557	hypothetical protein
OG_3320	NIZO4089_2298	B4090_1401		NIZO4094_3973						NIZO4125_0902	NIZO4121_0693	B4092_1197	NIZO4124_4053	NIZO4123_1455	B4091_1319	Spore coat protein W
OG_3321	NIZO4089_1144	B4090_1240		NIZO4094_3811						NIZO4125_0745	NIZO4121_1709	B4092_1357	NIZO4124_3895	NIZO4123_3038	B4091_1166	Ureidoglycolate dehydrogenase (EC 1.1.1.154)
OG_6620										NIZO4125_2157	NIZO4121_3559					hypothetical protein
OG_3328	NIZO4089_1145	B4090_1241		NIZO4094_3813						NIZO4125_0746	NIZO4121_1708	B4092_1356	NIZO4124_3896	NIZO4123_3037	B4091_1167	Protein fdrA
OG_3329			BSU17570		RBAM_017320	B4140_1793		B4146_1902	B425_1915	NIZO4125_4508	NIZO4121_2817	B4092_0664		NIZO4123_2748		hypothetical protein
OG_5207			BSU26410		RBAM_024070					NIZO4125_2447	NIZO4121_2735					phosphate-starvation-inducible protein PsiE
OG_5206		B4090_4809	BSU21420				BAMF_0864 BAMF_0960									SPBc2 prophage-derived protein BhlA
OG_5205			BSU18970				BAMF_1275 BAMF_1277		B425_1302							NTPase with transmembrane helices
OG_5204			BSU15080		RBAM_014940		BAMF_1582		B425_1548							50S ribosomal protein L32
OG_5203			BSU02010				BAMF_1324		B425_1258		NIZO4121_0701					two-component sensor histidine kinase
OG_5202			BSU02000				BAMF_1323		B425_1259		NIZO4121_0702					transcriptional regulatory protein yvrH
OG_5201					RBAM_037750	B4140_4016	BAMF_3885		B425_4080							hypothetical protein
OG_5200					RBAM_032950	B4140_3955	BAMF_3421		B425_3494							polypeptideN-acetylgalactosaminyltransferase-like protein
OG_6623										NIZO4125_2340	NIZO4121_2628					hypothetical protein
OG_8714												B4092_4858				hypothetical protein
OG_5209			BSU26430		RBAM_024090					NIZO4125_2449	NIZO4121_2737					hypothetical protein
OG_5208			BSU26420		RBAM_024080					NIZO4125_2448	NIZO4121_2736					hypothetical protein
OG_8715												B4092_4857				FIG01229675: hypothetical protein
OG_748	NIZO4089_3510	B4090_0140	BSU01350	NIZO4094_2977	RBAM_001600	B4140_0101	BAMF_0135	B4146_0101	B425_0101	NIZO4125_3766	NIZO4121_0521	B4092_0140	NIZO4124_4526	NIZO4123_4381	B4091_0108	50S ribosomal protein L15
OG_749	NIZO4089_3509	B4090_0139	BSU01340	NIZO4094_2976	RBAM_001590	B4140_0102	BAMF_0134	B4146_0102	B425_0102	NIZO4125_3765	NIZO4121_0520	B4092_0139	NIZO4124_4527	NIZO4123_4380	B4091_0109	50S ribosomal protein L30
OG_746	NIZO4089_3512	B4090_0142	BSU01370	NIZO4094_2979	RBAM_001620	B4140_0099	BAMF_0137	B4146_0099	B425_0099	NIZO4125_3768	NIZO4121_0523	B4092_0142	NIZO4124_4524	NIZO4123_4383	B4091_0106	adenylate kinase
OG_747	NIZO4089_3511	B4090_0141	BSU01360	NIZO4094_2978	RBAM_001610	B4140_0100	BAMF_0136	B4146_0100	B425_0100	NIZO4125_3767	NIZO4121_0522	B4092_0141	NIZO4124_4525	NIZO4123_4382	B4091_0107	preprotein translocase subunit
OG_744	NIZO4089_3518	B4090_0147	BSU01430	NIZO4094_2984	RBAM_001680	B4140_0096	BAMF_0143	B4146_0092	B425_0094	NIZO4125_3774	NIZO4121_0527	B4092_0147	NIZO4124_4519	NIZO4123_4389	B4091_0101	RNA polymerase subunit alpha
OG_745	NIZO4089_3513	B4090_0143	BSU01380	NIZO4094_2980	RBAM_001630	B4140_0098	BAMF_0138	B4146_0098	B425_0098	NIZO4125_3769	NIZO4121_0524	B4092_0143	NIZO4124_4523	NIZO4123_4384	B4091_0105	methionine aminopeptidase
OG_742	NIZO4089_3520	B4090_0149	BSU01450	NIZO4094_2986	RBAM_001700	B4140_0094	BAMF_0145	B4146_0090	B425_0092	NIZO4125_3776	NIZO4121_0529	B4092_0149	NIZO4124_4517	NIZO4123_4391	B4091_0099	ABC efflux transporter ATP-binding protein
OG_743	NIZO4089_3519	B4090_0148	BSU01440	NIZO4094_2985	RBAM_001690	B4140_0095	BAMF_0144	B4146_0091	B425_0093	NIZO4125_3775	NIZO4121_0528	B4092_0148	NIZO4124_4518	NIZO4123_4390	B4091_0100	50S ribosomal protein L17
OG_740	NIZO4089_3522	B4090_0151	BSU01470	NIZO4094_2988	RBAM_001720	B4140_0092	BAMF_0147	B4146_0088	B425_0090	NIZO4125_3778	NIZO4121_0531	B4092_0151	NIZO4124_4515	NIZO4123_4393	B4091_0097	permease
OG_741	NIZO4089_3521	B4090_0150	BSU01460	NIZO4094_2987	RBAM_001710	B4140_0093	BAMF_0146	B4146_0089	B425_0091	NIZO4125_3777	NIZO4121_0530	B4092_0150	NIZO4124_4516	NIZO4123_4392	B4091_0098	ABC efflux transporter ATP-binding protein
OG_8710												B4092_4923				hypothetical protein
OG_8711												B4092_3764				Purine catabolism regulatory protein
OG_298	NIZO4089_2984	B4090_0053	BSU00550	NIZO4094_1658	RBAM_000640	B4140_0049	BAMF_0055	B4146_0048	B425_0048	NIZO4125_4435	NIZO4121_2504	B4092_0055	NIZO4124_0029	NIZO4123_1190 NIZO4123_1931	B4091_0053	transcription-repair coupling factor
OG_299	NIZO4089_2985	B4090_0052	BSU00560	NIZO4094_1657	RBAM_000650	B4140_0048	BAMF_0056	B4146_0049	B425_0047	NIZO4125_4436	NIZO4121_2503	B4092_0056	NIZO4124_0028	NIZO4123_1191 NIZO4123_1932	B4091_0052	transcriptional regulator
OG_6158												B4092_4800			B4091_2145	hypothetical protein
OG_6159				NIZO4094_3459											B4091_2154	HNH homing endonuclease # Phage intron
OG_290		B4090_4551	BSU39540	NIZO4094_0589	RBAM_035950	B4140_3652	BAMF_3707	B4146_4279	B425_3188	NIZO4125_3335	NIZO4121_1311	B4092_4268	NIZO4124_1387	NIZO4123_1086 NIZO4123_1853 NIZO4123_2292	B4091_4578	hydrolase
OG_291		B4090_4550	BSU39560	NIZO4094_0590	RBAM_036510	B4140_3582	BAMF_3768	B4146_4281	B425_3123	NIZO4125_3334	NIZO4121_1312	B4092_4269	NIZO4124_1386	NIZO4123_1087 NIZO4123_1854 NIZO4123_2293	B4091_4577	integral inner membrane protein
OG_292	NIZO4089_0691	B4090_3837	BSU32160	NIZO4094_1975	RBAM_029270	B4140_3181	BAMF_3019	B4146_3487	B425_3878	NIZO4125_2524	NIZO4121_0009	B4092_3520	NIZO4124_1803	NIZO4123_1101 NIZO4123_1104	B4091_3762	chaperone involved in Fe-S cluster assembly
OG_293	NIZO4089_0690	B4090_3836	BSU32170	NIZO4094_1976	RBAM_029280	B4140_3180	BAMF_3020	B4146_3488	B425_3877	NIZO4125_2525	NIZO4121_0010	B4092_3519	NIZO4124_1804	NIZO4123_1102 NIZO4123_1103	B4091_3763	diaminopimelate epimerase
OG_294	NIZO4089_2980	B4090_0057	BSU00510	NIZO4094_1662	RBAM_000600	B4140_0053	BAMF_0051	B4146_0044	B425_0052	NIZO4125_4431	NIZO4121_2508	B4092_0051	NIZO4124_0033	NIZO4123_1186 NIZO4123_1927	B4091_0057	phosphoribosylpyrophosphate synthetase
OG_295	NIZO4089_2981	B4090_0056	BSU00520	NIZO4094_1661	RBAM_000610	B4140_0052	BAMF_0052	B4146_0045	B425_0051	NIZO4125_4432	NIZO4121_2507	B4092_0052	NIZO4124_0032	NIZO4123_1187 NIZO4123_1928	B4091_0056	50S ribosomal protein L25
OG_296	NIZO4089_2982	B4090_0055	BSU00530	NIZO4094_1660	RBAM_000620	B4140_0051	BAMF_0053	B4146_0046	B425_0050	NIZO4125_4433	NIZO4121_2506	B4092_0053	NIZO4124_0031	NIZO4123_1188 NIZO4123_1929	B4091_0055	peptidyl-tRNA hydrolase
OG_297	NIZO4089_2983	B4090_0054	BSU00540	NIZO4094_1659	RBAM_000630	B4140_0050	BAMF_0054	B4146_0047	B425_0049	NIZO4125_4434	NIZO4121_2505	B4092_0054	NIZO4124_0030	NIZO4123_1189 NIZO4123_1930	B4091_0054	hypothetical protein
OG_6754														NIZO4123_0364		3-oxoacyl-[acyl-carrier-protein] synthase,KASIII (EC 2.3.1.41)
OG_9219									B425_1993							hypothetical protein
OG_7209			BSU20090													hypothetical protein
OG_7208			BSU20070													ribonucleotide reductase stimulatory protein
OG_7201			BSU11809													hypothetical protein
OG_7200			BSU20050													SPbeta phage endodeoxyribonuclease
OG_7203			BSU05300													NAD(P)H oxidoreductase
OG_7202			BSU36070													spore morphogenetic protein
OG_7205			BSU01920													synthesis of sporulation killing factor A
OG_7204			BSU01990													hydrolase
OG_7207			BSU01960													sporulation killing factor biosynthesis andexport; ABC transporter permease
OG_7206			BSU01950													sporulation killing factor biosynthesis andexport; ABC transporter binding protein
OG_9065											NIZO4121_4496					hypothetical protein
OG_6449			BSU21130	NIZO4094_3538												phage virion protein
OG_984	NIZO4089_0982	B4090_1086	BSU09220	NIZO4094_3649	RBAM_009480	B4140_1017	BAMF_1018	B4146_0980	B425_0947	NIZO4125_0578	NIZO4121_3714	B4092_1520	NIZO4124_3733	NIZO4123_3766	B4091_1002	hypothetical protein
OG_985	NIZO4089_0983	B4090_1085	BSU09230	NIZO4094_3650	RBAM_009490	B4140_1018	BAMF_1019	B4146_0981	B425_0948	NIZO4125_0579	NIZO4121_3715	B4092_1519	NIZO4124_3734	NIZO4123_3765	B4091_1003	oxidoreductase
OG_986	NIZO4089_0984	B4090_1084	BSU09240	NIZO4094_3651	RBAM_009500	B4140_1019	BAMF_1020	B4146_0982	B425_0949	NIZO4125_0580	NIZO4121_3716	B4092_1518	NIZO4124_3735	NIZO4123_3764	B4091_1004	phosphoglycolate phosphatase
OG_987	NIZO4089_0985	B4090_1083	BSU09250	NIZO4094_3652	RBAM_009510	B4140_1020	BAMF_1021	B4146_0983	B425_0950	NIZO4125_0581	NIZO4121_3717	B4092_1517	NIZO4124_3736	NIZO4123_3763	B4091_1005	amidohydrolase
OG_980	NIZO4089_0975	B4090_1093	BSU09150	NIZO4094_3642	RBAM_009420	B4140_1010	BAMF_1012	B4146_0975	B425_0940	NIZO4125_0568	NIZO4121_3704	B4092_1527	NIZO4124_3725	NIZO4123_4187	B4091_0994	lipoprotein
OG_981	NIZO4089_0976	B4090_1092	BSU09165	NIZO4094_3643	RBAM_009430	B4140_1011	BAMF_1013	B4146_0976	B425_0942	NIZO4125_0569	NIZO4121_3706	B4092_1526	NIZO4124_3726	NIZO4123_4186	B4091_0995	hypothetical protein
OG_982	NIZO4089_0979	B4090_1089	BSU09190	NIZO4094_3646	RBAM_009450	B4140_1014	BAMF_1015	B4146_0977	B425_0944	NIZO4125_0575	NIZO4121_3711	B4092_1523	NIZO4124_3730	NIZO4123_4181	B4091_0998	non specific extracellular endonuclease cleavingRNA and DNA
OG_983	NIZO4089_0981	B4090_1087	BSU09210	NIZO4094_3648	RBAM_009470	B4140_1016	BAMF_1017	B4146_0979	B425_0946	NIZO4125_0577	NIZO4121_3713	B4092_1521	NIZO4124_3732	NIZO4123_3767	B4091_1001	RNA pseudouridine synthase
OG_1598	NIZO4089_3212	B4090_3352	BSU29600	NIZO4094_4643	RBAM_026530	B4140_2889	BAMF_2752	B4146_2926	B425_2937	NIZO4125_0327	NIZO4121_0899	B4092_3239	NIZO4124_0608	NIZO4123_0154	B4091_3519	branched-chain amino acid-Na+ symporter
OG_988	NIZO4089_0991	B4090_1077	BSU09270	NIZO4094_3658	RBAM_009530	B4140_1022	BAMF_1023	B4146_0985	B425_0952	NIZO4125_0588	NIZO4121_3723	B4092_1510	NIZO4124_3743	NIZO4123_3755	B4091_1012	glycerol-3-phosphate responding transcriptionantiterminator
OG_989	NIZO4089_0992	B4090_1076	BSU09280	NIZO4094_3659	RBAM_009540	B4140_1023	BAMF_1024	B4146_0986	B425_0953	NIZO4125_0589	NIZO4121_3724	B4092_1509	NIZO4124_3744	NIZO4123_3754	B4091_1013	glycerol facilitator
OG_4033				NIZO4094_0304		B4140_2734				NIZO4125_0500		B4092_3866	NIZO4124_2028	NIZO4123_4467	B4091_2802	FIG01229968: hypothetical protein
OG_4032	NIZO4089_0719	B4090_3865		NIZO4094_1947						NIZO4125_2496		B4092_3548	NIZO4124_1775		B4091_3735	probable lipase/esterase
OG_4031		B4090_3955								NIZO4125_0078	NIZO4121_1809	B4092_3635	NIZO4124_1683	NIZO4123_1047	B4091_3647	Hypothetical protein, CF-4 family
OG_4030		B4090_3956								NIZO4125_0080	NIZO4121_1120	B4092_3636	NIZO4124_1682	NIZO4123_1045	B4091_3646	ADP-ribosylglycohydrolase
OG_4037		B4090_4138		NIZO4094_0993							NIZO4121_0408	B4092_4120	NIZO4124_2255	NIZO4123_3310	B4091_4165	hypothetical protein
OG_4036		B4090_4125		NIZO4094_1007						NIZO4125_2910		B4092_4106	NIZO4124_2242	NIZO4123_3330	B4091_4152	Teichoic acid biosynthesis protein
OG_4035		B4090_3622		NIZO4094_1186						NIZO4125_2731	NIZO4121_0215	B4092_3927	NIZO4124_2063		B4091_3971	hypothetical protein
OG_4034				NIZO4094_0309			BAMF_0849			NIZO4125_0495		B4092_5039	NIZO4124_2033	NIZO4123_4462	B4091_2797	phage major capsid protein
OG_4039	NIZO4089_2162	B4090_0292									NIZO4121_2187	B4092_0225	NIZO4124_2520	NIZO4123_3640	B4091_0226	FIG01235834: hypothetical protein
OG_4038		B4090_0349		NIZO4094_2172						NIZO4125_4151	NIZO4121_2128	B4092_0281	NIZO4124_2462		B4091_0282	Serine protease inhibitor (serpin family)
OG_1203	NIZO4089_1625	B4090_1568	BSU13300	NIZO4094_4137	RBAM_013120	B4140_1431	BAMF_1415	B4146_1449	B425_1369	NIZO4125_1065	NIZO4121_3841	B4092_1033	NIZO4124_4217	NIZO4123_3151	B4091_1477	magnesium transport permease
OG_1202	NIZO4089_1623	B4090_1567	BSU13290	NIZO4094_4136	RBAM_013110	B4140_1430	BAMF_1414	B4146_1447	B425_1368	NIZO4125_1064	NIZO4121_3840	B4092_1034	NIZO4124_4216	NIZO4123_3152	B4091_1478	hypothetical protein
OG_1201	NIZO4089_1622	B4090_1566	BSU13190	NIZO4094_4135	RBAM_013050	B4140_1422	BAMF_1408	B4146_1437	B425_1361	NIZO4125_1063	NIZO4121_3839	B4092_1035	NIZO4124_4215	NIZO4123_3153	B4091_1479	intracellular serine protease
OG_1200	NIZO4089_1621	B4090_1565	BSU13180	NIZO4094_4134	RBAM_013040	B4140_1421	BAMF_1407	B4146_1435	B425_1360	NIZO4125_1062	NIZO4121_3838	B4092_1036	NIZO4124_4214	NIZO4123_3154	B4091_1480	cobalamin-independent methionine synthase
OG_1207	NIZO4089_1630	B4090_1573	BSU13340	NIZO4094_3448	RBAM_013160	B4140_1435	BAMF_1419	B4146_1453	B425_1374	NIZO4125_1070	NIZO4121_3846	B4092_0964	NIZO4124_4222	NIZO4123_3146	B4091_1402	MarR family transcriptional regulator
OG_1206	NIZO4089_1629	B4090_1572	BSU13330	NIZO4094_3449	RBAM_013150	B4140_1434	BAMF_1418	B4146_1452	B425_1372	NIZO4125_1069	NIZO4121_3845	B4092_0965	NIZO4124_4221	NIZO4123_3147	B4091_1403	hypothetical protein
OG_1205	NIZO4089_1628	B4090_1571	BSU13320	NIZO4094_3450	RBAM_013140	B4140_1433	BAMF_1417	B4146_1451	B425_1371	NIZO4125_1068	NIZO4121_3844	B4092_0966	NIZO4124_4220	NIZO4123_3148	B4091_1404	hypothetical protein
OG_1204	NIZO4089_1627	B4090_1570	BSU13310	NIZO4094_3451	RBAM_013130	B4140_1432	BAMF_1416	B4146_1450	B425_1370	NIZO4125_1067	NIZO4121_3843	B4092_0967	NIZO4124_4219	NIZO4123_3149	B4091_1405	nitrogen sensing transcriptional regulator
OG_1209	NIZO4089_1631	B4090_1574	BSU13400	NIZO4094_3447	RBAM_013180	B4140_1437	BAMF_1421	B4146_1459	B425_1377	NIZO4125_1071	NIZO4121_3847	B4092_0963	NIZO4124_4223	NIZO4123_3145	B4091_1401	ATP-dependent DNA ligase subunit
OG_1208	NIZO4089_0792	B4090_3943	BSU13360	NIZO4094_0039	RBAM_013170	B4140_1436	BAMF_1420	B4146_1454	B425_1376	NIZO4125_0065	NIZO4121_1822	B4092_3623	NIZO4124_1695	NIZO4123_1060	B4091_3659	hypothetical protein
OG_6445			BSU20600	NIZO4094_3488												unknown
OG_4961		B4090_2816		NIZO4094_2621									NIZO4124_0096	NIZO4123_2433		hypothetical protein
OG_4960			BSU21010					B4146_4470		NIZO4125_3784				NIZO4123_4399		unknown
OG_4963		B4090_3070		NIZO4094_2854								B4092_3027	NIZO4124_0331			hypothetical protein
OG_4962	NIZO4089_2858			NIZO4094_2781									NIZO4124_0258		B4091_3005	YolD
OG_4789	NIZO4089_1006	B4090_1061		NIZO4094_3674									NIZO4124_3758		B4091_1027	FIG01241812: hypothetical protein
OG_4964				NIZO4094_4555								B4092_3326	NIZO4124_0522		B4091_3605	hypothetical protein
OG_4967	NIZO4089_0907											B4092_0413	NIZO4124_1026		B4091_0587	LysE
OG_4966				NIZO4094_0176								B4092_0769	NIZO4124_0787		B4091_0678	hypothetical protein
OG_4785	NIZO4089_0679			NIZO4094_0284							NIZO4121_3650	B4092_0931	NIZO4124_3674			response regulator aspartate phosphatase
OG_4784			BSU21450		RBAM_013000	B4140_1417	BAMF_1403		B425_1355							hypothetical protein
OG_4787	NIZO4089_0957	B4090_1111		NIZO4094_0251								B4092_1545	NIZO4124_3707			hypothetical protein
OG_4786	NIZO4089_0674	B4090_3630		NIZO4094_0279								B4092_0937	NIZO4124_3679			N-acetylmuramoyl-L-alanine amidase
OG_4781		B4090_1778		NIZO4094_3274								B4092_1775	NIZO4124_3530		B4091_1727	hypothetical protein
OG_4780		B4090_1798		NIZO4094_3254								B4092_1795	NIZO4124_3510		B4091_1747	hypothetical protein
OG_4783	NIZO4089_2643	B4090_0940		NIZO4094_0458								B4092_0853	NIZO4124_3636			hypothetical protein
OG_4782	NIZO4089_2679	B4090_0979										B4092_0891	NIZO4124_3600		B4091_0880	Putative metal-dependent hydrolase BLi00869/BLi00870/BL03027 (EC 3.-.-.-)
OG_5568					RBAM_036670					NIZO4125_3794				NIZO4123_4409		MrsG
OG_5569					RBAM_036660					NIZO4125_3795				NIZO4123_4410		MrsF
OG_5566										NIZO4125_3544	NIZO4121_2451			NIZO4123_4332		hypothetical protein
OG_5567					RBAM_036680					NIZO4125_3793				NIZO4123_4408		MrsE
OG_5564										NIZO4125_3521	NIZO4121_2473			NIZO4123_4310		hypothetical protein
OG_5565										NIZO4125_3532	NIZO4121_2462			NIZO4123_4321		hypothetical protein
OG_5562										NIZO4125_0655	NIZO4121_1798			NIZO4123_4266		hypothetical protein
OG_5563										NIZO4125_3034	NIZO4121_1622			NIZO4123_4284		hypothetical protein
OG_5560										NIZO4125_3300	NIZO4121_1353			NIZO4123_4235		hypothetical protein
OG_5561										NIZO4125_0677	NIZO4121_1775			NIZO4123_4245		hypothetical protein
OG_7920								B4146_0155								hypothetical protein
OG_1564	NIZO4089_2426	B4090_3774	BSU26650	NIZO4094_2037	RBAM_005600	B4140_0817	BAMF_0470	B4146_2833	B425_0494	NIZO4125_2581	NIZO4121_0063	B4092_3743	NIZO4124_1866	NIZO4123_2331	B4091_3825	Cadmium, cobalt and zinc/H(+)-K(+) antiporterCzcD
OG_7921								B4146_0156								hypothetical protein
OG_1489	NIZO4089_1355	B4090_2786	BSU24250	NIZO4094_2592	RBAM_022580	B4140_2462	BAMF_2329	B4146_2583	B425_2480	NIZO4125_2254	NIZO4121_2543	B4092_2567	NIZO4124_0067	NIZO4123_3984	B4091_3197	transcriptional regulator
OG_9399									B425_2252							hypothetical protein
OG_9398									B425_3274							hypothetical protein
OG_3449	NIZO4089_0779	B4090_3928		NIZO4094_0053						NIZO4125_0051	NIZO4121_1836	B4092_3609	NIZO4124_1711	NIZO4123_4532	B4091_3672	Transcriptional regulator, TetR family
OG_3448	NIZO4089_0793	B4090_3945		NIZO4094_0038						NIZO4125_0066	NIZO4121_1821	B4092_3625	NIZO4124_1694	NIZO4123_1059	B4091_3657	hypothetical protein
OG_7922								B4146_0153								hypothetical protein
OG_3999			BSU39970 BSU26440		RBAM_024100			B4146_4322		NIZO4125_2450	NIZO4121_2738			NIZO4123_1121		hypothetical protein
OG_2518		B4090_4184	BSU36370	NIZO4094_0947	RBAM_033570	B4140_3893	BAMF_3480	B4146_3961	B425_3431	NIZO4125_2981	NIZO4121_0459	B4092_4166	NIZO4124_2301	NIZO4123_4765	B4091_4211	(3R)-hydroxymyristoyl-ACP dehydratase
OG_2519		B4090_4183	BSU36360	NIZO4094_0948	RBAM_033560	B4140_3894	BAMF_3479	B4146_3962	B425_3432	NIZO4125_2980	NIZO4121_0458	B4092_4165	NIZO4124_2300	NIZO4123_4766	B4091_4210	large conductance mechanosensitive channelprotein
OG_2516		B4090_4187	BSU36400	NIZO4094_0944	RBAM_033600	B4140_3889	BAMF_3483	B4146_3958	B425_3428	NIZO4125_2984	NIZO4121_0462	B4092_4168	NIZO4124_2304	NIZO4123_4762	B4091_4214	flagellar basal-body rod protein
OG_2517		B4090_4186	BSU36390	NIZO4094_0945	RBAM_033590	B4140_3891	BAMF_3482	B4146_3959	B425_3429	NIZO4125_2983	NIZO4121_0461	B4092_4167	NIZO4124_2303	NIZO4123_4763	B4091_4213	flagellar hook-basal body protein
OG_2514		B4090_4190	BSU36420	NIZO4094_0941	RBAM_033620	B4140_3887	BAMF_3485	B4146_3956	B425_3425	NIZO4125_2986	NIZO4121_0465	B4092_4171	NIZO4124_2308	NIZO4123_4760	B4091_4216	stage III sporulation protein D 14 kDatranscription factor
OG_2515		B4090_4189	BSU36410	NIZO4094_0942	RBAM_033610	B4140_3888	BAMF_3484	B4146_3957	B425_3426	NIZO4125_2985	NIZO4121_0464	B4092_4170	NIZO4124_2307	NIZO4123_4761	B4091_4215	MreB-like protein
OG_2512		B4090_4192	BSU36450	NIZO4094_0939	RBAM_033640	B4140_3885	BAMF_3487	B4146_3954	B425_3423	NIZO4125_2988	NIZO4121_0467	B4092_4173	NIZO4124_2310	NIZO4123_4758	B4091_4218	efflux transporter
OG_2513		B4090_4191	BSU36440	NIZO4094_0940	RBAM_033630	B4140_3886	BAMF_3486	B4146_3955	B425_3424	NIZO4125_2987	NIZO4121_0466	B4092_4172	NIZO4124_2309	NIZO4123_4759	B4091_4217	MarR family transcriptional regulator
OG_2510		B4090_4202	BSU36510	NIZO4094_0931	RBAM_033680	B4140_3880	BAMF_3491	B4146_3948	B425_3419	NIZO4125_2999	NIZO4121_1659	B4092_4182	NIZO4124_2318	NIZO4123_4747	B4091_4226	Ammonium transporter 1 member 1 AtAMT1;1
OG_2511		B4090_4400	BSU36480	NIZO4094_0731	RBAM_033660	B4140_3883	BAMF_3489	B4146_3951	B425_3421	NIZO4125_3199	NIZO4121_1456	B4092_4421	NIZO4124_1242	NIZO4123_0633	B4091_4429	efflux transporter
OG_9396									B425_2713							hypothetical protein
OG_9391									B425_4165							hypothetical protein
OG_9390									B425_2110							hypothetical protein
OG_9393									B425_4087							hypothetical protein
OG_9392									B425_2239							hypothetical protein
OG_7924								B4146_0162								hypothetical protein
OG_3179		B4090_4136	BSU22110	NIZO4094_0995				B4146_2358		NIZO4125_2928	NIZO4121_0406	B4092_4118	NIZO4124_2253	NIZO4123_3312	B4091_4163	2-dehydro-3-deoxygluconate kinase (EC 2.7.1.45)
OG_3178		B4090_4134	BSU22090	NIZO4094_0997				B4146_2356		NIZO4125_2926	NIZO4121_0404	B4092_4116	NIZO4124_2251	NIZO4123_3314	B4091_4161	2-keto-3-deoxygluconate permease (KDG permease)
OG_3173	NIZO4089_3769	B4090_2345	BSU18270	NIZO4094_1391				B4146_1985		NIZO4125_1788	NIZO4121_3192	B4092_2319	NIZO4124_3019		B4091_2409	YnzE
OG_3172	NIZO4089_0427	B4090_2363	BSU17250	NIZO4094_1374				B4146_1858		NIZO4125_1803	NIZO4121_3207	B4092_2334	NIZO4124_3003		B4091_2425	metallo-beta-lactamase family protein
OG_3171		B4090_1821	BSU15270	NIZO4094_3231				B4146_1662		NIZO4125_1289	NIZO4121_4067	B4092_1818	NIZO4124_3487	NIZO4123_1525	B4091_1770	FIG025307: hypothetical protein
OG_3170		B4090_1820	BSU15260	NIZO4094_3232				B4146_1661		NIZO4125_1288	NIZO4121_4066	B4092_1817	NIZO4124_3488	NIZO4123_1524	B4091_1769	YLXX protein
OG_3177	NIZO4089_1883	B4090_2663		NIZO4094_2470				B4146_2217		NIZO4125_2116	NIZO4121_3519	B4092_2692	NIZO4124_2707	NIZO4123_3621	B4091_3322	2,3-cyclic nucleotide 3-phosphodiesterase (EC 3.1.4.37)
OG_3176		B4090_0703	BSU18720	NIZO4094_0151				B4146_2041		NIZO4125_3519	NIZO4121_2475	B4092_0793	NIZO4124_0763	NIZO4123_4308	B4091_0703	Vancomycin B-type resistance protein VanW
OG_3175		B4090_4612	BSU18610	NIZO4094_0528				B4146_2028		NIZO4125_3394	NIZO4121_1254	B4092_4209	NIZO4124_1447	NIZO4123_3879	B4091_4636	putative methyl-accepting chemotaxis protein YoaH
OG_3174		B4090_0321	BSU18530	NIZO4094_2199				B4146_2012		NIZO4125_4178	NIZO4121_2155	B4092_0254	NIZO4124_2490	NIZO4123_3668	B4091_0254	Ribosomal-protein-alanine acetyltransferase (EC 2.3.1.128)
OG_175	NIZO4089_2209	B4090_0248	BSU01770	NIZO4094_2270	RBAM_002300	B4140_0450	BAMF_0180	B4146_0169	B425_0182	NIZO4125_4255	NIZO4121_2235	B4092_0185	NIZO4124_2567	NIZO4123_0997 NIZO4123_0998 NIZO4123_3219	B4091_0191	phosphoglucomutase GlmM
OG_174	NIZO4089_2208	B4090_0249	BSU01780	NIZO4094_2269	RBAM_002320	B4140_0452	BAMF_0181	B4146_0167	B425_0185	NIZO4125_4253	NIZO4121_2233	B4092_0186	NIZO4124_2566	NIZO4123_0995 NIZO4123_1000 NIZO4123_3221	B4091_0190	L-glutamine-D-fructose-6-phosphateamidotransferase
OG_177		B4090_4566	BSU39430	NIZO4094_0575	RBAM_036490	B4140_3584	BAMF_3766	B4146_4268	B425_3125	NIZO4125_3348	NIZO4121_1302	B4092_4255	NIZO4124_1402	NIZO4123_1073 NIZO4123_1840 NIZO4123_2276 NIZO4123_2279	B4091_4591	transcriptional regulator
OG_176	NIZO4089_0236 NIZO4089_1659	B4090_1601	BSU13640	NIZO4094_3419	RBAM_013410	B4140_1464	BAMF_1444	B4146_1485	B425_1401	NIZO4125_1099	NIZO4121_3875	B4092_1632	NIZO4124_4250	NIZO4123_1001 NIZO4123_3117	B4091_1374	negative regulatory phosphatase
OG_171	NIZO4089_1455 NIZO4089_2946	B4090_2889	BSU25110	NIZO4094_2692	RBAM_023420	B4140_2378	BAMF_2409	B4146_2671	B425_2396	NIZO4125_2359	NIZO4121_2647	B4092_2853	NIZO4124_0168	NIZO4123_0567 NIZO4123_2513	B4091_3096	integral inner membrane protein
OG_170	NIZO4089_1456 NIZO4089_2945	B4090_2890	BSU25120	NIZO4094_2693	RBAM_023430	B4140_2377	BAMF_2410	B4146_2672	B425_2395	NIZO4125_2360	NIZO4121_2648	B4092_2854	NIZO4124_0169	NIZO4123_0566 NIZO4123_2514	B4091_3095	hypothetical protein
OG_173	NIZO4089_2178	B4090_0279	BSU40820	NIZO4094_2239	RBAM_037900	B4140_4004	BAMF_3895 BAMF_3894	B4146_4412	B425_4114	NIZO4125_4229	NIZO4121_2202	B4092_0216	NIZO4124_2536	NIZO4123_0970 NIZO4123_3246	B4091_0160	hypothetical protein
OG_172	NIZO4089_1453 NIZO4089_2948	B4090_2888	BSU02860	NIZO4094_2690	RBAM_003120	B4140_0545	BAMF_0259	B4146_0497	B425_0269	NIZO4125_2357	NIZO4121_2645	B4092_2852	NIZO4124_0166	NIZO4123_0569 NIZO4123_2511	B4091_3098	zinc ABC transporter
OG_6529							BAMF_2067		B425_2753							hypothetical protein
OG_6528							BAMF_2066		B425_2754							hypothetical protein
OG_179	NIZO4089_0009	B4090_0558	BSU04060	NIZO4094_2336	RBAM_004290	B4140_0669	BAMF_0373	B4146_0364	B425_0388	NIZO4125_3941	NIZO4121_3010	B4092_0509	NIZO4124_1646	NIZO4123_1236 NIZO4123_2011 NIZO4123_2012	B4091_0492	branched chain amino acids transporter
OG_178		B4090_4565	BSU39420	NIZO4094_0576	RBAM_036480	B4140_3585	BAMF_3765	B4146_4267	B425_3126	NIZO4125_3347	NIZO4121_1303	B4092_4256	NIZO4124_1401	NIZO4123_1074 NIZO4123_1841 NIZO4123_2275 NIZO4123_2280	B4091_4590	deoxyribose-phosphate aldolase
OG_7692								B4146_4163								hypothetical protein
OG_7693								B4146_4124								hypothetical protein
OG_7690								B4146_4318								hypothetical protein
OG_7691								B4146_4165								hypothetical protein
OG_7696								B4146_3190								hypothetical protein
OG_7697								B4146_2270								hypothetical protein
OG_7694								B4146_3855								hypothetical protein
OG_7695								B4146_4126								hypothetical protein
OG_7928								B4146_3458								hypothetical protein
OG_7929								B4146_3608								hypothetical protein
OG_7698								B4146_4125								hypothetical protein
OG_7699								B4146_0256								hypothetical protein
OG_7078						B4140_4033										hypothetical protein
OG_7079						B4140_0703										hypothetical protein
OG_7076						B4140_4031										putative DNA-binding protein
OG_7077						B4140_3979										hypothetical protein
OG_7074						B4140_3153										hypothetical protein
OG_6880														NIZO4123_1418		Respiratory nitrate reductase beta chain (EC1.7.99.4)
OG_7072						B4140_1311										hypothetical protein
OG_7073						B4140_1313										hypothetical protein
OG_7070						B4140_1093										hypothetical protein
OG_7071						B4140_1309										hypothetical protein
OG_1482	NIZO4089_1769	B4090_2775	BSU24100	NIZO4094_2581	RBAM_022380	B4140_2484	BAMF_2307	B4146_2565	B425_2504	NIZO4125_2242	NIZO4121_3642	B4092_2578	NIZO4124_2592	NIZO4123_0356	B4091_3208	transcriptional regulator
OG_8217		B4090_1244														Carbamate kinase (EC 2.7.2.2)
OG_5624		B4090_1904				B4140_1945			B425_1645							FIG01235711: hypothetical protein
OG_8215		B4090_2274														Stage V sporulation protein AE (SpoVAE)
OG_1017	NIZO4089_1056	B4090_1154	BSU09720	NIZO4094_3723	RBAM_009950	B4140_1068	BAMF_1065	B4146_1030	B425_1000	NIZO4125_0652	NIZO4121_1801	B4092_1446	NIZO4124_3807	NIZO4123_4268	B4091_1078	ABC transporter ATP-binding protein
OG_8214		B4090_4785														hypothetical protein
OG_8213		B4090_1749														hypothetical protein
OG_8212		B4090_3513														hypothetical protein
OG_8211		B4090_3505														hypothetical protein
OG_5622		B4090_2156				B4140_1735				NIZO4125_1639						hypothetical protein
OG_1014	NIZO4089_1047	B4090_1018	BSU09680	NIZO4094_3715	RBAM_023190	B4140_2399	BAMF_2388	B4146_1026	B425_2417	NIZO4125_0645	NIZO4121_3779	B4092_1454	NIZO4124_3798	NIZO4123_4276	B4091_1070	Na+/H+ antiporter
OG_5005	NIZO4089_0677			NIZO4094_0282								B4092_0933	NIZO4124_3676			FIG01250200: hypothetical protein
OG_5004	NIZO4089_0678			NIZO4094_0283								B4092_0932	NIZO4124_3675			hypothetical protein
OG_5007	NIZO4089_0675			NIZO4094_0280								B4092_0936	NIZO4124_3678			Phage terminase large subunit
OG_3191	NIZO4089_2506	B4090_3693	BSU27800	NIZO4094_1252				B4146_3161		NIZO4125_2665	NIZO4121_0147	B4092_3796	NIZO4124_1947		B4091_3906	hypothetical protein
OG_5006	NIZO4089_0676			NIZO4094_0281								B4092_0935	NIZO4124_3677			Phage terminase, small subunit
OG_3190		B4090_4602	BSU26940	NIZO4094_0538		B4140_1312				NIZO4125_3384	NIZO4121_1264	B4092_4220	NIZO4124_1437	NIZO4123_0263	B4091_4626	FIG01235328: hypothetical protein
OG_5001	NIZO4089_3996											B4092_2070	NIZO4124_3237		B4091_2019	hypothetical protein
OG_3193	NIZO4089_2521	B4090_3678	BSU30760	NIZO4094_1237				B4146_3244		NIZO4125_2679	NIZO4121_0163	B4092_3811	NIZO4124_1962		B4091_3921	Manganese ABC transporter, ATP-binding protein SitB
OG_5000					RBAM_038050	B4140_3990	BAMF_3911		B425_4129							GNAT family acetyltransferase
OG_8253		B4090_1498														alternate gene name: ykaC lethal when synthesized during vegetative growth in the absence of SpoIISB
OG_8252		B4090_1300														spore germination protein, GerB family protein
OG_8251		B4090_1298														hypothetical protein
OG_3192	NIZO4089_2523	B4090_3676	BSU30770	NIZO4094_1235				B4146_3243		NIZO4125_2681	NIZO4121_0165	B4092_3813	NIZO4124_1964		B4091_3923	Manganese ABC transporter, periplasmic-binding protein SitA
OG_8257		B4090_0333														D-glucarate permease
OG_5003					RBAM_008220	B4140_0364	BAMF_0772		B425_0756							hypothetical protein
OG_8255		B4090_3996														conserved phage protein
OG_8254		B4090_3997														hypothetical protein
OG_3195	NIZO4089_3298	B4090_3440		NIZO4094_4733				B4146_3273		NIZO4125_0409	NIZO4121_0986	B4092_3457	NIZO4124_0693	NIZO4123_0277	B4091_3436	hypothetical protein
OG_8259		B4090_2048														hypothetical protein
OG_5002	NIZO4089_4090	B4090_1979										B4092_1974	NIZO4124_3334			hypothetical protein
OG_3194	NIZO4089_2522	B4090_3677	BSU30740	NIZO4094_1236				B4146_3246		NIZO4125_2680	NIZO4121_0164	B4092_3812	NIZO4124_1963		B4091_3922	Manganese ABC transporter, inner membrane permease protein SitD
OG_3197		B4090_4321	BSU31100	NIZO4094_0814				B4146_3333		NIZO4125_3117	NIZO4121_1538	B4092_4504	NIZO4124_1158	NIZO4123_0312	B4091_4346	K+ transporter integral membrane subunit
OG_3196	NIZO4089_2855	B4090_2990	BSU31000	NIZO4094_2784				B4146_3330			NIZO4121_2743	B4092_2958	NIZO4124_0261	NIZO4123_0474	B4091_2990	hypothetical protein
OG_4572		B4090_0160		NIZO4094_4145		B4140_2703						B4092_1025	NIZO4124_4449		B4091_1469	hypothetical protein
OG_4573		B4090_0162		NIZO4094_4146			BAMF_0545		B425_4151			B4092_1024	NIZO4124_4451			phage antirepressor
OG_4570	NIZO4089_0293	B4090_1697		NIZO4094_3358								B4092_1692	NIZO4124_4391		B4091_1653	hypothetical protein
OG_4571	NIZO4089_0336	B4090_1740		NIZO4094_3313								B4092_1736	NIZO4124_4435		B4091_1609	FIG01249326: hypothetical protein
OG_4576	NIZO4089_3985				RBAM_017420					NIZO4125_1570	NIZO4121_4347	B4092_2091			B4091_2179	hypothetical protein
OG_4577		B4090_2528		NIZO4094_4324						NIZO4125_1980	NIZO4121_3384			NIZO4123_0196	B4091_2533	hypothetical protein
OG_4574		B4090_0181		NIZO4094_4170			BAMF_0563		B425_4167				NIZO4124_4476		B4091_1446	hypothetical protein
OG_4575		B4090_0198		NIZO4094_4187			BAMF_0585					B4092_0989	NIZO4124_4495		B4091_1424	protein Gp15 of bacteriophage Spp1
OG_4578	NIZO4089_1713	B4090_1483			RBAM_012610	B4140_1371	BAMF_1364		B425_1312							hypothetical protein
OG_4579	NIZO4089_1287			NIZO4094_0287						NIZO4125_0516		B4092_3129		NIZO4123_2167	B4091_2818	hypothetical protein
OG_6011			BSU34510					B4146_3812								hypothetical protein
OG_6010			BSU34690					B4146_3794								ABC transporter permease
OG_5559										NIZO4125_3280	NIZO4121_1375			NIZO4123_4211		hypothetical protein
OG_6017			BSU36140					B4146_3989								hypothetical protein
OG_5558										NIZO4125_3270	NIZO4121_1385			NIZO4123_4201		Pyridoxamine 5'-phosphate oxidase-related,FMN-binding
OG_6016								B4146_3983			NIZO4121_2657					hypothetical protein
OG_6015			BSU36500					B4146_3949								hypothetical protein
OG_5999			BSU33280					B4146_3613								ABC transporter
OG_5998			BSU33270					B4146_3612								ABC transporter ATP-binding protein
OG_5997			BSU33260					B4146_3611								ABC transporter ATP-binding protein
OG_5996			BSU32660					B4146_3541								methylglyoxalase
OG_5995			BSU32650					B4146_3539								hypothetical protein
OG_5994			BSU32640					B4146_3538								small acid-soluble spore protein
OG_5993			BSU32490					B4146_3522								xanthine dehydrogenase, FAD-binding subunit
OG_5992			BSU32460					B4146_3518								urate oxidase structural factor
OG_5991			BSU32450					B4146_3517								urate oxidase with peroxide reductase N-terminaldomain
OG_5990			BSU32430					B4146_3515								uric acid permease
OG_6019			BSU35980					B4146_4004								hypothetical protein
OG_6018			BSU36090					B4146_3994								hypothetical protein
OG_5197					RBAM_034640	B4140_3779	BAMF_3577		B425_3324							hypothetical protein
OG_5196					RBAM_034690	B4140_3774	BAMF_3582		B425_3319							hypothetical protein
OG_5195					RBAM_034750	B4140_3767	BAMF_3588		B425_3311							hypothetical protein
OG_5194					RBAM_034760	B4140_3766	BAMF_3589		B425_3310							ABC transporter ATP-binding protein
OG_5193					RBAM_034770	B4140_3765	BAMF_3590		B425_3309							hypothetical protein
OG_5192					RBAM_034780	B4140_3764	BAMF_3591		B425_3308							hypothetical protein
OG_5191					RBAM_034790	B4140_3763	BAMF_3592		B425_3307							hypothetical protein
OG_5190					RBAM_034800	B4140_3762	BAMF_3593		B425_3306							hypothetical protein
OG_5199					RBAM_033050	B4140_3940	BAMF_3432		B425_3482							germinationprotein GerKA1
OG_5198					RBAM_033060	B4140_3939	BAMF_3433		B425_3481							germination protein GerKB1
OG_1438	NIZO4089_1876	B4090_2669	BSU23370	NIZO4094_2476	RBAM_021470	B4140_2577	BAMF_2232	B4146_2487	B425_2580	NIZO4125_2121	NIZO4121_3524	B4092_2686	NIZO4124_2701	NIZO4123_3626	B4091_3316	hypothetical protein
OG_1439	NIZO4089_1874	B4090_2671	BSU23380	NIZO4094_2478	RBAM_021480	B4140_2576	BAMF_2233	B4146_2488	B425_2579	NIZO4125_2124	NIZO4121_3527	B4092_2684	NIZO4124_2699	NIZO4123_3629	B4091_3314	diaminopimelate decarboxylase
OG_1430	NIZO4089_1894	B4090_2652	BSU23200	NIZO4094_2459	RBAM_021340	B4140_2590	BAMF_2219	B4146_2470	B425_2595	NIZO4125_2105	NIZO4121_3508	B4092_2703	NIZO4124_2718	NIZO4123_2823	B4091_3333	hypothetical protein
OG_1431	NIZO4089_1893	B4090_2653	BSU23210	NIZO4094_2460	RBAM_021350	B4140_2589	BAMF_2220	B4146_2471	B425_2594	NIZO4125_2106	NIZO4121_3509	B4092_2702	NIZO4124_2717	NIZO4123_2824	B4091_3332	chromosome condensation and segregation factor
OG_1432	NIZO4089_1892	B4090_2654	BSU23220	NIZO4094_2461	RBAM_021360	B4140_2588	BAMF_2221	B4146_2472	B425_2593	NIZO4125_2107	NIZO4121_3510	B4092_2701	NIZO4124_2716	NIZO4123_2825	B4091_3331	chromosome condensation and partitioning factor
OG_1433	NIZO4089_1888	B4090_2658	BSU23260	NIZO4094_2465	RBAM_021400	B4140_2584	BAMF_2225	B4146_2476	B425_2589	NIZO4125_2111	NIZO4121_3514	B4092_2697	NIZO4124_2712	NIZO4123_3616	B4091_3327	bifunctional GTP cyclohydrolaseII/3,4-dihydroxy-2-butanone 4-phosphate synthase
OG_1434	NIZO4089_1887	B4090_2659	BSU23270	NIZO4094_2466	RBAM_021410	B4140_2583	BAMF_2226	B4146_2477	B425_2588	NIZO4125_2112	NIZO4121_3515	B4092_2696	NIZO4124_2711	NIZO4123_3617	B4091_3326	riboflavin synthase subunit alpha
OG_1435	NIZO4089_1886	B4090_2660	BSU23280	NIZO4094_2467	RBAM_021420	B4140_2582	BAMF_2227	B4146_2478	B425_2587	NIZO4125_2113	NIZO4121_3516	B4092_2695	NIZO4124_2710	NIZO4123_3618	B4091_3325	fuseddiaminohydroxyphosphoribosylaminopyrimidine deaminase;5-amino-6-(5-phosphoribosylamino) uracil reductase
OG_1436	NIZO4089_1884	B4090_2662	BSU23300	NIZO4094_2469	RBAM_021430	B4140_2581	BAMF_2228	B4146_2479	B425_2585	NIZO4125_2115	NIZO4121_3518	B4092_2693	NIZO4124_2708	NIZO4123_3620	B4091_3323	hypothetical protein
OG_1437	NIZO4089_1878	B4090_2668	BSU23360	NIZO4094_2475	RBAM_021460	B4140_2578	BAMF_2231	B4146_2485	B425_2581	NIZO4125_2119	NIZO4121_3522	B4092_2687	NIZO4124_2702	NIZO4123_3624	B4091_3317	peptidyl-prolyl isomerase
OG_3340	NIZO4089_2615	B4090_0912		NIZO4094_1317						NIZO4125_4373	NIZO4121_1094	B4092_0824	NIZO4124_3664	NIZO4123_1177	B4091_0816	oxidoreductase domain protein
OG_3341	NIZO4089_2346	B4090_1354		NIZO4094_3926						NIZO4125_0854	NIZO4121_1982	B4092_1243	NIZO4124_4007	NIZO4123_3523	B4091_1272	MFS general substrate transporter
OG_3342	NIZO4089_1909	B4090_2637		NIZO4094_4429						NIZO4125_2089	NIZO4121_3493	B4092_2717	NIZO4124_2734	NIZO4123_2807	B4091_3349	Cell envelope-associated transcriptional attenuator LytR-CpsA-Psr, subfamily F2 (as in PMID19099556)
OG_3343	NIZO4089_3307	B4090_3449		NIZO4094_4742						NIZO4125_0418	NIZO4121_0995	B4092_3448	NIZO4124_0702	NIZO4123_0269	B4091_3427	Glycosyl transferase, group 1 family (EC 2.4.1.-)
OG_3344	NIZO4089_2382	B4090_3818		NIZO4094_1994						NIZO4125_2544	NIZO4121_0027	B4092_3788	NIZO4124_1822	NIZO4123_3964	B4091_3781	Glyoxylate reductase (EC 1.1.1.79) / Glyoxylate reductase (EC 1.1.1.26) / Hydroxypyruvate reductase (EC 1.1.1.81)
OG_3345	NIZO4089_0113	B4090_0901		NIZO4094_0348						NIZO4125_3714	NIZO4121_2276	B4092_0612	NIZO4124_0941	NIZO4123_4063	B4091_0727	UDP-3-O-[3-hydroxymyristoyl] glucosamine N-acyltransferase (EC 2.3.1.-)
OG_3346	NIZO4089_2529	B4090_3670		NIZO4094_1228						NIZO4125_2688	NIZO4121_0172	B4092_3819	NIZO4124_1970	NIZO4123_2116	B4091_3929	Tagatose 1,6-bisphosphate aldolase (EC 4.1.2.40)
OG_3347			BSU36660		RBAM_033830	B4140_3865	BAMF_3506	B4146_3931	B425_3402	NIZO4125_1545	NIZO4121_4322			NIZO4123_1323		urease subunit gamma
OG_3348			BSU36650		RBAM_033820	B4140_3866	BAMF_3505	B4146_3932	B425_3403	NIZO4125_1546	NIZO4121_4323			NIZO4123_1322		urease subunit beta
OG_3349			BSU36640		RBAM_033810	B4140_3867	BAMF_3504	B4146_3933	B425_3404	NIZO4125_1547	NIZO4121_4324			NIZO4123_1321		urease subunit alpha
OG_5221	NIZO4089_1696	B4090_4751					BAMF_0939				NIZO4121_4538					phage protein
OG_5220	NIZO4089_1695	B4090_4752					BAMF_0938				NIZO4121_4537					phage protein
OG_5223							BAMF_2474		B425_2271	NIZO4125_0143		B4092_3893				Overcoming lysogenization defect protein
OG_5222	NIZO4089_1701	B4090_4746					BAMF_0943				NIZO4121_4534					phage protein
OG_5225											NIZO4121_1201			NIZO4123_0795 NIZO4123_3826		hypothetical protein
OG_5224								B4146_4016 B4146_4453	B425_2050							transposase
OG_5227											NIZO4121_1220			NIZO4123_0814 NIZO4123_3845		Alkyl hydroperoxide reductase protein F (EC1.6.4.-)
OG_5226											NIZO4121_1208			NIZO4123_0802 NIZO4123_3833		hypothetical protein
OG_5229										NIZO4125_4235				NIZO4123_0977 NIZO4123_3239		carboxymethylenebutenolidase-related protein
OG_5228											NIZO4121_1222			NIZO4123_0816 NIZO4123_3847		hypothetical protein
OG_7718								B4146_1511								FIG01241095: hypothetical protein
OG_768	NIZO4089_3486	B4090_0116	BSU01090	NIZO4094_2954	RBAM_001340	B4140_0125	BAMF_0109	B4146_0126	B425_0126	NIZO4125_3744	NIZO4121_0499	B4092_0117	NIZO4124_4548	NIZO4123_4360	B4091_0130	alternative ribosomal protein L7A
OG_769	NIZO4089_3485	B4090_0115	BSU01080	NIZO4094_2953	RBAM_001330	B4140_0126	BAMF_0108	B4146_0127	B425_0127	NIZO4125_3743	NIZO4121_0498	B4092_0116	NIZO4124_4549	NIZO4123_4359	B4091_0131	RNA polymerase beta' subunit
OG_760	NIZO4089_3495	B4090_0126	BSU01190	NIZO4094_2963	RBAM_001440	B4140_0115	BAMF_0119	B4146_0116	B425_0116	NIZO4125_3752	NIZO4121_0508	B4092_0126	NIZO4124_4540	NIZO4123_4368	B4091_0122	50S ribosomal protein L2
OG_761	NIZO4089_3494	B4090_0125	BSU01180	NIZO4094_2962	RBAM_001430	B4140_0116	BAMF_0118	B4146_0117	B425_0117	NIZO4125_3751	NIZO4121_0507	B4092_0125	NIZO4124_4541	NIZO4123_4367	B4091_0123	50S ribosomal protein L23
OG_762	NIZO4089_3493	B4090_0124	BSU01170	NIZO4094_2961	RBAM_001420	B4140_0117	BAMF_0117	B4146_0118	B425_0118	NIZO4125_3750	NIZO4121_0506	B4092_0124	NIZO4124_4542	NIZO4123_4366	B4091_0124	50S ribosomal protein L4
OG_763	NIZO4089_3492	B4090_0123	BSU01160	NIZO4094_2960	RBAM_001410	B4140_0118	BAMF_0116	B4146_0119	B425_0119	NIZO4125_3749	NIZO4121_0505	B4092_0123	NIZO4124_4543	NIZO4123_4365	B4091_0125	50S ribosomal protein L3
OG_764	NIZO4089_3490	B4090_0120	BSU01130	NIZO4094_2958	RBAM_001380	B4140_0121	BAMF_0113	B4146_0122	B425_0122	NIZO4125_3748	NIZO4121_0503	B4092_0121	NIZO4124_4544	NIZO4123_4364	B4091_0126	elongation factor Tu
OG_765	NIZO4089_3489	B4090_0119	BSU01120	NIZO4094_2957	RBAM_001370	B4140_0122	BAMF_0112	B4146_0123	B425_0123	NIZO4125_3747	NIZO4121_0502	B4092_0120	NIZO4124_4545	NIZO4123_4363	B4091_0127	elongation factor G
OG_766	NIZO4089_3488	B4090_0118	BSU01110	NIZO4094_2956	RBAM_001360	B4140_0123	BAMF_0111	B4146_0124	B425_0124	NIZO4125_3746	NIZO4121_0501	B4092_0119	NIZO4124_4546	NIZO4123_4362	B4091_0128	30S ribosomal protein S7
OG_767	NIZO4089_3487	B4090_0117	BSU01100	NIZO4094_2955	RBAM_001350	B4140_0124	BAMF_0110	B4146_0125	B425_0125	NIZO4125_3745	NIZO4121_0500	B4092_0118	NIZO4124_4547	NIZO4123_4361	B4091_0129	30S ribosomal protein S12
OG_6238										NIZO4125_1169				NIZO4123_3712		hypothetical protein
OG_2167		B4090_1768	BSU14770	NIZO4094_3284	RBAM_014630	B4140_1595	BAMF_1551	B4146_1608	B425_1515	NIZO4125_1235	NIZO4121_4013	B4092_1765	NIZO4124_3540	NIZO4123_4012	B4091_1717	GTPase
OG_2166		B4090_1767	BSU14760	NIZO4094_3285	RBAM_014620	B4140_1594	BAMF_1550	B4146_1607	B425_1514	NIZO4125_1234	NIZO4121_4012	B4092_1764	NIZO4124_3541	NIZO4123_4013	B4091_1716	hypothetical protein
OG_2165		B4090_1766	BSU14740	NIZO4094_3286	RBAM_014600	B4140_1592	BAMF_1548	B4146_1605	B425_1512	NIZO4125_1233	NIZO4121_4011	B4092_1763	NIZO4124_3542	NIZO4123_4014	B4091_1715	anti-YlaC sigma factor
OG_2164	NIZO4089_0360	B4090_1764	BSU14710	NIZO4094_3289	RBAM_014560		BAMF_1547	B4146_1602	B425_1511	NIZO4125_1230	NIZO4121_4008	B4092_1760	NIZO4124_3545	NIZO4123_4018	B4091_1712	hypothetical protein
OG_2163		B4090_4535	BSU13230	NIZO4094_0604	RBAM_013090	B4140_1427	BAMF_1412	B4146_1441	B425_1365	NIZO4125_3321	NIZO4121_1334	B4092_4284	NIZO4124_1371	NIZO4123_2308	B4091_4564	thiamine ABC transporter
OG_2162		B4090_4534	BSU13220	NIZO4094_0605	RBAM_013080	B4140_1426	BAMF_1411	B4146_1440	B425_1364	NIZO4125_3320	NIZO4121_1335	B4092_4285	NIZO4124_1370	NIZO4123_2309	B4091_4563	thiamine ABC transporter ATP-binding protein
OG_2161		B4090_4533	BSU13210	NIZO4094_0606	RBAM_013070	B4140_1425	BAMF_1410	B4146_1439	B425_1363	NIZO4125_3319	NIZO4121_1336	B4092_4286	NIZO4124_1369	NIZO4123_2310	B4091_4562	thiamine ABC transporter
OG_2160		B4090_4474	BSU13010	NIZO4094_0661	RBAM_012860	B4140_1401	BAMF_1389	B4146_1417	B425_1339	NIZO4125_3259	NIZO4121_1396	B4092_4348	NIZO4124_1314	NIZO4123_4194	B4091_4501	6-phosphogluconolactonase
OG_2169		B4090_1773	BSU14800	NIZO4094_3279	RBAM_014660	B4140_1598	BAMF_1554	B4146_1611	B425_1518	NIZO4125_1240	NIZO4121_4018	B4092_1770	NIZO4124_3535	NIZO4123_1477	B4091_1722	lipoprotein
OG_2168		B4090_1769	BSU14780	NIZO4094_3283	RBAM_014640	B4140_1596	BAMF_1552	B4146_1609	B425_1516	NIZO4125_1236	NIZO4121_4014	B4092_1766	NIZO4124_3539	NIZO4123_4011	B4091_1718	hypothetical protein
OG_6721									B425_2860			B4092_4899				hypothetical protein
OG_8808												B4092_4940				hypothetical protein
OG_6720									B425_2859			B4092_4898				hypothetical protein
OG_6723											NIZO4121_2349	B4092_4727				hypothetical protein
OG_6722											NIZO4121_1760	B4092_1405				hypothetical protein
OG_6725														NIZO4123_0723		hypothetical protein
OG_6724														NIZO4123_3759		hypothetical protein
OG_5953			BSU26619					B4146_2829								hypothetical protein
OG_6727														NIZO4123_3015		Alpha-arabinosides ABC transport system,permease protein 2
OG_5952								B4146_2819						NIZO4123_0447		NADH dehydrogenase (EC 1.6.99.3)
OG_6726														NIZO4123_0054		hypothetical protein
OG_5951							BAMF_0553		B425_4157							DNA-binding protein; skin element
OG_5950								B4146_2792				B4092_4932				Transcriptional regulator, XRE family
OG_5957			BSU26670					B4146_2835								LysR family transcriptional regulator
OG_5956			BSU26660					B4146_2834								tautomerase
OG_5955			BSU26630					B4146_2831								LysR family transcriptional regulator
OG_5954			BSU26620					B4146_2830								efflux transporter
OG_7263			BSU21640													hypothetical protein
OG_7262			BSU20470													hypothetical protein
OG_7261			BSU20520													hypothetical protein
OG_7260			BSU20530													hypothetical protein
OG_7267			BSU21000													hypothetical protein
OG_7266			BSU21620													hypothetical protein
OG_7265			BSU21630													aminoglycoside N3-acetyltransferase
OG_7264			BSU26570													hypothetical protein
OG_7269			BSU20960													methyltransferase
OG_7268			BSU20999													hypothetical protein
OG_7498					RBAM_036300											hypothetical protein
OG_7499					RBAM_033260											hypothetical protein
OG_9103											NIZO4121_3970					unknown
OG_7487				NIZO4094_3610												hypothetical protein
OG_7486				NIZO4094_3503												hypothetical protein
OG_7485				NIZO4094_1351												Uncharacterized protein yjgB precursor
OG_7484				NIZO4094_3362												hypothetical protein
OG_7483				NIZO4094_1423												Spore coat protein T precursor
OG_7482				NIZO4094_3572												hypothetical protein
OG_968	NIZO4089_0953	B4090_1115	BSU08930	NIZO4094_0255	RBAM_009210	B4140_0986	BAMF_0990	B4146_0953	B425_0916	NIZO4125_0544	NIZO4121_3678	B4092_1549	NIZO4124_3703	NIZO4123_2139	B4091_0973	rRNA methylase
OG_969	NIZO4089_0954	B4090_1114	BSU08940	NIZO4094_0254	RBAM_009220	B4140_0987	BAMF_0991	B4146_0954	B425_0917	NIZO4125_0545	NIZO4121_3679	B4092_1548	NIZO4124_3704	NIZO4123_2138	B4091_0974	nucleic acid binding protein
OG_966	NIZO4089_0951	B4090_1117	BSU08910	NIZO4094_0257	RBAM_009190	B4140_0984	BAMF_0988	B4146_0951	B425_0914	NIZO4125_0542	NIZO4121_3676	B4092_1551	NIZO4124_3701	NIZO4123_2141	B4091_0971	iron-sulfur containing oxidoreductase subunit
OG_967	NIZO4089_0952	B4090_1116	BSU08920	NIZO4094_0256	RBAM_009200	B4140_0985	BAMF_0989	B4146_0952	B425_0915	NIZO4125_0543	NIZO4121_3677	B4092_1550	NIZO4124_3702	NIZO4123_2140	B4091_0972	hypothetical protein
OG_964	NIZO4089_0942	B4090_1127	BSU08890	NIZO4094_0266	RBAM_009160	B4140_0980	BAMF_0985	B4146_0947	B425_0910	NIZO4125_0532	NIZO4121_3666	B4092_1561	NIZO4124_3692	NIZO4123_2151	B4091_0961	integral inner membrane protein
OG_965	NIZO4089_0950	B4090_1118	BSU08900	NIZO4094_0258	RBAM_009180	B4140_0983	BAMF_0987	B4146_0950	B425_0913	NIZO4125_0541	NIZO4121_3675	B4092_1552	NIZO4124_3700	NIZO4123_2142	B4091_0970	hypothetical protein
OG_962	NIZO4089_0941	B4090_1128	BSU08860	NIZO4094_0267	RBAM_009140	B4140_0977	BAMF_0982	B4146_0944	B425_0907	NIZO4125_0531	NIZO4121_3665	B4092_1562	NIZO4124_3691	NIZO4123_2152	B4091_0960	FMNH2-dependent aliphatic sulfonatemonooxygenase
OG_963	NIZO4089_0949	B4090_1120	BSU08880	NIZO4094_0259	RBAM_009150	B4140_0979	BAMF_0984	B4146_0946	B425_0909	NIZO4125_0540	NIZO4121_3674	B4092_1554	NIZO4124_3699	NIZO4123_2143	B4091_0968	30S ribosomal protein S14
OG_960	NIZO4089_0939	B4090_1130	BSU08840	NIZO4094_0269	RBAM_009120	B4140_0975	BAMF_0980	B4146_0942	B425_0905	NIZO4125_0529	NIZO4121_3663	B4092_1564	NIZO4124_3689	NIZO4123_2154	B4091_0958	aliphatic sulfonate ABC transporter bindinglipoprotein
OG_961	NIZO4089_0940	B4090_1129	BSU08850	NIZO4094_0268	RBAM_009130	B4140_0976	BAMF_0981	B4146_0943	B425_0906	NIZO4125_0530	NIZO4121_3664	B4092_1563	NIZO4124_3690	NIZO4123_2153	B4091_0959	aliphatic sulfonate ABC transporter permease
OG_4019		B4090_4322		NIZO4094_0813						NIZO4125_3118	NIZO4121_1537	B4092_4503	NIZO4124_1159	NIZO4123_0313		hypothetical protein
OG_4018		B4090_4320		NIZO4094_0815						NIZO4125_3116	NIZO4121_1539	B4092_4506	NIZO4124_1157		B4091_4345	FIG01245167: hypothetical protein
OG_4015		B4090_4314		NIZO4094_0821						NIZO4125_3110	NIZO4121_1545	B4092_4512	NIZO4124_1151		B4091_4339	hypothetical protein
OG_4014		B4090_4313		NIZO4094_0822						NIZO4125_3109	NIZO4121_1546	B4092_4513	NIZO4124_1150		B4091_4338	5-carboxymethyl-2-hydroxymuconate semialdehyde dehydrogenase (EC 1.2.1.60)
OG_4017		B4090_4316		NIZO4094_0819						NIZO4125_3112	NIZO4121_1543	B4092_4510	NIZO4124_1153		B4091_4341	2-amino-3-carboxymuconate-6-semialdehyde decarboxylase (EC 4.1.1.45)
OG_4016		B4090_4315		NIZO4094_0820						NIZO4125_3111	NIZO4121_1544	B4092_4511	NIZO4124_1152		B4091_4340	Transcriptional regulator, IclR family
OG_4011		B4090_4234		NIZO4094_0900						NIZO4125_3033	NIZO4121_1623	B4092_4593	NIZO4124_1070		B4091_4258	hypothetical protein
OG_4010	NIZO4089_0868	B4090_0607		NIZO4094_2384								B4092_0460	NIZO4124_0985	NIZO4123_3927	B4091_0540	hypothetical protein
OG_4013		B4090_4312		NIZO4094_0826						NIZO4125_3105	NIZO4121_1550	B4092_4517	NIZO4124_1146		B4091_4334	benzoate MFS transporter BenK
OG_4012		B4090_4311		NIZO4094_0827						NIZO4125_3104	NIZO4121_1551	B4092_4518	NIZO4124_1145		B4091_4333	P-hydroxybenzoate hydroxylase (EC 1.14.13.2)
OG_1881	NIZO4089_2453	B4090_3747	BSU32980	NIZO4094_1306	RBAM_030090	B4140_3095	BAMF_3137	B4146_3576	B425_3791	NIZO4125_2610	NIZO4121_0091	B4092_3716	NIZO4124_1893	NIZO4123_2208	B4091_3851	short-chain acyl dehydrogenase
OG_1880	NIZO4089_2450	B4090_3750	BSU32950	NIZO4094_1309	RBAM_030070	B4140_3097	BAMF_3135	B4146_3574	B425_3793	NIZO4125_2606	NIZO4121_0087	B4092_3719	NIZO4124_1890	NIZO4123_2204	B4091_3849	lipoprotein
OG_1883	NIZO4089_2455	B4090_3745	BSU33000	NIZO4094_1304	RBAM_030110	B4140_3093	BAMF_3139	B4146_3578	B425_3789	NIZO4125_2612	NIZO4121_0093	B4092_3714	NIZO4124_1895	NIZO4123_2210	B4091_3854	serine protease YvtA
OG_1882	NIZO4089_2454	B4090_3746	BSU32990	NIZO4094_1305	RBAM_030100	B4140_3094	BAMF_3138	B4146_3577	B425_3790	NIZO4125_2611	NIZO4121_0092	B4092_3715	NIZO4124_1894	NIZO4123_2209	B4091_3852	metalloregulation DNA-binding stress protein
OG_1229	NIZO4089_0312	B4090_1716	BSU14260	NIZO4094_3339	RBAM_014020	B4140_1535	BAMF_1502	B4146_1554	B425_1465	NIZO4125_1179	NIZO4121_3957	B4092_1711	NIZO4124_4410	NIZO4123_4687	B4091_1634	molybdopterin-guanine dinucleotide biosynthesisprotein A
OG_1228	NIZO4089_0311	B4090_1715	BSU14250	NIZO4094_3340	RBAM_014010	B4140_1534	BAMF_1501	B4146_1553	B425_1464	NIZO4125_1178	NIZO4121_3956	B4092_1710	NIZO4124_4409	NIZO4123_4688	B4091_1635	hypothetical protein
OG_1887	NIZO4089_2459	B4090_3741	BSU33030	NIZO4094_1300	RBAM_030150	B4140_3088	BAMF_3143	B4146_3582	B425_3784	NIZO4125_2616	NIZO4121_0098	B4092_3710	NIZO4124_1899	NIZO4123_2214	B4091_3858	transcriptional regulator
OG_1886	NIZO4089_2458	B4090_3742	BSU33029	NIZO4094_1301	RBAM_030140	B4140_3089	BAMF_3142	B4146_3581	B425_3785	NIZO4125_2615	NIZO4121_0097	B4092_3711	NIZO4124_1898	NIZO4123_2213	B4091_3857	hypothetical protein
OG_1889	NIZO4089_2461	B4090_3739	BSU33049	NIZO4094_1298	RBAM_030170	B4140_3086	BAMF_3145	B4146_3584	B425_3782	NIZO4125_2618	NIZO4121_0100	B4092_3708	NIZO4124_1901	NIZO4123_2216	B4091_3860	hypothetical protein
OG_1888	NIZO4089_2460	B4090_3740	BSU33040	NIZO4094_1299	RBAM_030160	B4140_3087	BAMF_3144	B4146_3583	B425_3783	NIZO4125_2617	NIZO4121_0099	B4092_3709	NIZO4124_1900	NIZO4123_2215	B4091_3859	fumarate hydratase
OG_1227	NIZO4089_0310	B4090_1714	BSU14240	NIZO4094_3341	RBAM_014000	B4140_1533	BAMF_1500	B4146_1552	B425_1463	NIZO4125_1177	NIZO4121_3955	B4092_1709	NIZO4124_4408	NIZO4123_4689	B4091_1636	repressor of comK
OG_1226	NIZO4089_0309	B4090_1713	BSU14230	NIZO4094_3342	RBAM_013990	B4140_1532	BAMF_1499	B4146_1550	B425_1462	NIZO4125_1176	NIZO4121_3953	B4092_1708	NIZO4124_4407	NIZO4123_4690	B4091_1637	thiol-disulfide isomerase
OG_1221	NIZO4089_0301	B4090_1705	BSU14140	NIZO4094_3350	RBAM_013910	B4140_1524	BAMF_1490	B4146_1541	B425_1453	NIZO4125_1165	NIZO4121_3944	B4092_1700	NIZO4124_4399	NIZO4123_3715	B4091_1645	transcriptional repressor of citB and citZ
OG_1220	NIZO4089_0300	B4090_1704	BSU14130	NIZO4094_3351	RBAM_013900	B4140_1523	BAMF_1489	B4146_1540	B425_1452	NIZO4125_1164	NIZO4121_3943	B4092_1699	NIZO4124_4398	NIZO4123_3716	B4091_1646	hypothetical protein
OG_1223	NIZO4089_0303	B4090_1707	BSU14160	NIZO4094_3348	RBAM_013930	B4140_1526	BAMF_1492	B4146_1543	B425_1455	NIZO4125_1170	NIZO4121_3947	B4092_1702	NIZO4124_4401	NIZO4123_3711	B4091_1643	hypothetical protein
OG_1222	NIZO4089_0302	B4090_1706	BSU14150	NIZO4094_3349	RBAM_013920	B4140_1525	BAMF_1491	B4146_1542	B425_1454	NIZO4125_1167	NIZO4121_3946	B4092_1701	NIZO4124_4400	NIZO4123_3714	B4091_1644	short-chain flavodoxin
OG_4909		B4090_2280		NIZO4094_1459				B4146_1170				B4092_2251				Spore germination protein xc. bacillus
OG_4908		B4090_2281		NIZO4094_1458				B4146_1169				B4092_2252				Spore germination protein GerKA
OG_4903								B4146_0728		NIZO4125_3654	NIZO4121_2340			NIZO4123_0860		Transporter
OG_4902			BSU06550				BAMF_0649	B4146_0699	B425_0658							amino acid/polyamine permease
OG_4901			BSU06540				BAMF_0648	B4146_0698	B425_0659							Lrp/AsnC family transcriptional regulator
OG_4900			BSU04960			B4140_0775		B4146_0646	B425_4096							hypothetical protein
OG_4907			BSU09810		RBAM_010040	B4140_1077		B4146_1039								hypothetical protein
OG_4906			BSU09630		RBAM_009860		BAMF_1056	B4146_1021								hypothetical protein
OG_4905			BSU08870				BAMF_0983	B4146_0945	B425_0908							sulfur oxidoreductase
OG_4904					RBAM_002520	B4140_0473	BAMF_0197		B425_0201							Pleiotropic drug resistance protein yfiN1
OG_1089	NIZO4089_1227	B4090_1327	BSU11150	NIZO4094_3897	RBAM_011140	B4140_1198	BAMF_1187	B4146_1201	B425_1133	NIZO4125_0826	NIZO4121_1955	B4092_1272	NIZO4124_3977	NIZO4123_3496	B4091_1243	hydrolase
OG_1088	NIZO4089_1226	B4090_1326	BSU11140	NIZO4094_3896	RBAM_011130	B4140_1197	BAMF_1186	B4146_1200	B425_1132	NIZO4125_0825	NIZO4121_1954	B4092_1273	NIZO4124_3976	NIZO4123_3495	B4091_1242	phosphatase
OG_1081	NIZO4089_1215	B4090_1316	BSU11020	NIZO4094_3886	RBAM_011030	B4140_1186	BAMF_1176	B4146_1187	B425_1122	NIZO4125_0815	NIZO4121_1944	B4092_1283	NIZO4124_3966	NIZO4123_3485	B4091_1232	hypothetical protein
OG_1080	NIZO4089_1214	B4090_1315	BSU11010	NIZO4094_3885	RBAM_011020	B4140_1185	BAMF_1175	B4146_1186	B425_1121	NIZO4125_0814	NIZO4121_1943	B4092_1284	NIZO4124_3965	NIZO4123_3484	B4091_1231	homocysteine S-methyltransferase
OG_1083	NIZO4089_1603	B4090_1547	BSU11079	NIZO4094_4115	RBAM_034740	B4140_3768	BAMF_3587	B4146_1191	B425_3312	NIZO4125_1044	NIZO4121_0554	B4092_1054	NIZO4124_4195	NIZO4123_3171	B4091_1498	hypothetical protein
OG_1082	NIZO4089_1216	B4090_1317	BSU11030	NIZO4094_3887	RBAM_011040	B4140_1187	BAMF_1177	B4146_1188	B425_1123	NIZO4125_0816	NIZO4121_1945	B4092_1282	NIZO4124_3967	NIZO4123_3486	B4091_1233	RNA-binding protein
OG_1085	NIZO4089_1220	B4090_1321	BSU11120	NIZO4094_3891	RBAM_011090	B4140_1193	BAMF_1182	B4146_1196	B425_1128	NIZO4125_0820	NIZO4121_1949	B4092_1278	NIZO4124_3971	NIZO4123_3490	B4091_1237	integral inner membrane protein
OG_1084	NIZO4089_1219	B4090_1320	BSU11110	NIZO4094_3890	RBAM_011080	B4140_1192	BAMF_1181	B4146_1195	B425_1127	NIZO4125_0819	NIZO4121_1948	B4092_1279	NIZO4124_3970	NIZO4123_3489	B4091_1236	hypothetical protein
OG_1087	NIZO4089_1224	B4090_1324	BSU11139	NIZO4094_3894	RBAM_011110	B4140_1195	BAMF_1184	B4146_1198	B425_1130	NIZO4125_0823	NIZO4121_1952	B4092_1275	NIZO4124_3974	NIZO4123_3493	B4091_1240	hypothetical protein
OG_1086	NIZO4089_1221	B4090_1322	BSU11130	NIZO4094_3892	RBAM_011100	B4140_1194	BAMF_1183	B4146_1197	B425_1129	NIZO4125_0821	NIZO4121_1950	B4092_1277	NIZO4124_3972	NIZO4123_3491	B4091_1238	intracellular proteinase inhibitor BsuPI
OG_8917	NIZO4089_3067															hypothetical protein
OG_6756														NIZO4123_3295		Ribokinase (EC 2.7.1.15)
OG_8910	NIZO4089_1110															FIG01234550: hypothetical protein
OG_1022	NIZO4089_1066	B4090_1164	BSU09790	NIZO4094_3733	RBAM_010020	B4140_1075	BAMF_1071	B4146_1037	B425_1008	NIZO4125_0663	NIZO4121_1790	B4092_1435	NIZO4124_3817	NIZO4123_4257	B4091_1089	hypothetical protein
OG_2758		B4090_4300	BSU37520	NIZO4094_0838	RBAM_034650	B4140_3778	BAMF_3578	B4146_4119	B425_3323	NIZO4125_3094	NIZO4121_1561	B4092_4530	NIZO4124_1133		B4091_4322	hypothetical protein
OG_2759		B4090_4299	BSU37510	NIZO4094_0839	RBAM_034630	B4140_3780	BAMF_3576	B4146_4120	B425_3325	NIZO4125_3093	NIZO4121_1562	B4092_4531	NIZO4124_1132		B4091_4321	penicillin-binding protein 2d
OG_8911	NIZO4089_0425															FIG01246885: hypothetical protein
OG_2754		B4090_4304	BSU37590	NIZO4094_0834	RBAM_034700	B4140_3773	BAMF_3583	B4146_4111	B425_3317	NIZO4125_3098	NIZO4121_1557	B4092_4525	NIZO4124_1138		B4091_4327	hypothetical protein
OG_2755		B4090_0347	BSU37550	NIZO4094_2174	RBAM_034680	B4140_3775	BAMF_3581	B4146_4116	B425_3320	NIZO4125_4153	NIZO4121_2130	B4092_0279	NIZO4124_2464		B4091_0280	MarR family transcriptional regulator
OG_2756		B4090_4302	BSU37540	NIZO4094_0836	RBAM_034670	B4140_3776	BAMF_3580	B4146_4117	B425_3321	NIZO4125_3096	NIZO4121_1559	B4092_4528	NIZO4124_1135		B4091_4324	4-oxalocrotonate tautomerase
OG_2757		B4090_4301	BSU37530	NIZO4094_0837	RBAM_034660	B4140_3777	BAMF_3579	B4146_4118	B425_3322	NIZO4125_3095	NIZO4121_1560	B4092_4529	NIZO4124_1134		B4091_4323	metal-dependent hydrolase; integral innermembrane protein
OG_2750		B4090_4310	BSU37640	NIZO4094_0828	RBAM_034820	B4140_3760	BAMF_3595	B4146_4105	B425_3304	NIZO4125_3103	NIZO4121_1552	B4092_4519	NIZO4124_1144		B4091_4332	hypothetical protein
OG_2751		B4090_4308	BSU37620	NIZO4094_0830	RBAM_034730	B4140_3769	BAMF_3586	B4146_4108	B425_3313	NIZO4125_3101	NIZO4121_1554	B4092_4521	NIZO4124_1142		B4091_4330	prespore-specific regulatory gene
OG_2752		B4090_4307	BSU37610	NIZO4094_0831	RBAM_034720	B4140_3770	BAMF_3585	B4146_4109	B425_3314	NIZO4125_3100	NIZO4121_1555	B4092_4522	NIZO4124_1141		B4091_4329	hypothetical protein
OG_2753		B4090_4305	BSU37600	NIZO4094_0833	RBAM_034710	B4140_3772	BAMF_3584	B4146_4110	B425_3316	NIZO4125_3099	NIZO4121_1556	B4092_4524	NIZO4124_1139		B4091_4328	hypothetical protein
OG_8912	NIZO4089_0420															hypothetical protein
OG_2286		B4090_1920	BSU16200	NIZO4094_3137	RBAM_016030	B4140_1928	BAMF_1691	B4146_1758	B425_1661	NIZO4125_1386	NIZO4121_4162	B4092_1915	NIZO4124_3393	NIZO4123_0044	B4091_1867	flagellar basal body protein
OG_2287	NIZO4089_4073	B4090_1996		NIZO4094_3062	RBAM_016740	B4140_1858	BAMF_1762	B4146_1828	B425_1851	NIZO4125_1461	NIZO4121_4236	B4092_1991	NIZO4124_3317	NIZO4123_1655	B4091_1942	hypothetical protein
OG_2284		B4090_1918	BSU16180	NIZO4094_3139	RBAM_016010	B4140_1930	BAMF_1689	B4146_1756	B425_1659	NIZO4125_1384	NIZO4121_4160	B4092_1913	NIZO4124_3395	NIZO4123_0046	B4091_1865	flagellar component of cell-proximal portion ofbasal-body rod
OG_2285		B4090_1919	BSU16190	NIZO4094_3138	RBAM_016020	B4140_1929	BAMF_1690	B4146_1757	B425_1660	NIZO4125_1385	NIZO4121_4161	B4092_1914	NIZO4124_3394	NIZO4123_0045	B4091_1866	flagellar component of cell-proximal portion ofbasal-body rod
OG_2282		B4090_1916	BSU16160	NIZO4094_3141	RBAM_015990	B4140_1932	BAMF_1687	B4146_1754	B425_1657	NIZO4125_1382	NIZO4121_4158	B4092_1911	NIZO4124_3397	NIZO4123_0048	B4091_1863	two-component ATP-dependent protease
OG_2283		B4090_1917	BSU16170	NIZO4094_3140	RBAM_016000	B4140_1931	BAMF_1688	B4146_1755	B425_1658	NIZO4125_1383	NIZO4121_4159	B4092_1912	NIZO4124_3396	NIZO4123_0047	B4091_1864	transcriptional regulator
OG_2280		B4090_1914	BSU16140	NIZO4094_3143	RBAM_015970	B4140_1934	BAMF_1685	B4146_1752	B425_1655	NIZO4125_1380	NIZO4121_4156	B4092_1909	NIZO4124_3399	NIZO4123_0050	B4091_1861	site-specific tyrosine recombinase
OG_2281		B4090_1915	BSU16150	NIZO4094_3142	RBAM_015980	B4140_1933	BAMF_1686	B4146_1753	B425_1656	NIZO4125_1381	NIZO4121_4157	B4092_1910	NIZO4124_3398	NIZO4123_0049	B4091_1862	two-component ATP-dependent protease
OG_2288	NIZO4089_3770	B4090_2344	BSU17260	NIZO4094_1392	RBAM_017070	B4140_1819	BAMF_1795	B4146_1860	B425_1886	NIZO4125_1787	NIZO4121_3191	B4092_2318	NIZO4124_3020		B4091_2408	alkaline serine protease
OG_2289		B4090_4374	BSU17610	NIZO4094_0761	RBAM_017360	B4140_1789	BAMF_1829	B4146_1906	B425_1919	NIZO4125_3168	NIZO4121_1487	B4092_4450	NIZO4124_1212	NIZO4123_0664	B4091_4399	XylB
OG_2578		B4090_4406	BSU38500	NIZO4094_0725	RBAM_035710	B4140_3678	BAMF_3682	B4146_4167	B425_3214	NIZO4125_3205	NIZO4121_1449	B4092_4415	NIZO4124_1248	NIZO4123_0626	B4091_4435	D-alanine:D-alanyl-carrier protein ligase
OG_2579		B4090_4407	BSU38510	NIZO4094_0724	RBAM_035720	B4140_3677	BAMF_3683	B4146_4168	B425_3213	NIZO4125_3206	NIZO4121_1448	B4092_4414	NIZO4124_1249	NIZO4123_0625	B4091_4436	D-alanine esterase
OG_2570		B4090_4336	BSU38030	NIZO4094_0798	RBAM_035270	B4140_3721	BAMF_3635	B4146_4064	B425_3266	NIZO4125_3132	NIZO4121_1523	B4092_4488	NIZO4124_1174	NIZO4123_0327	B4091_4361	hypothetical protein
OG_2571		B4090_4335	BSU38020	NIZO4094_0799	RBAM_035260	B4140_3722	BAMF_3634	B4146_4065	B425_3267	NIZO4125_3131	NIZO4121_1524	B4092_4489	NIZO4124_1173	NIZO4123_0326	B4091_4360	pyridoxine, pyridoxal, and pyridoxamine kinase
OG_2572		B4090_4334	BSU37980	NIZO4094_0800	RBAM_035220	B4140_3726	BAMF_3632	B4146_4069	B425_3269	NIZO4125_3130	NIZO4121_1525	B4092_4490	NIZO4124_1172	NIZO4123_0325	B4091_4359	glycosyltransferase
OG_2573		B4090_4333	BSU37970	NIZO4094_0801	RBAM_035210	B4140_3727	BAMF_3631	B4146_4070	B425_3270	NIZO4125_3129	NIZO4121_1526	B4092_4491	NIZO4124_1171	NIZO4123_0324	B4091_4358	uracil-DNA glycosylase
OG_2574		B4090_4331	BSU37950	NIZO4094_0804	RBAM_035200	B4140_3728	BAMF_3630	B4146_4073	B425_3271	NIZO4125_3127	NIZO4121_1528	B4092_4493	NIZO4124_1168	NIZO4123_0322	B4091_4356	hypothetical protein
OG_2575		B4090_4329	BSU37940	NIZO4094_0805	RBAM_035190	B4140_3729	BAMF_3629	B4146_4074	B425_3272	NIZO4125_3126	NIZO4121_1529	B4092_4495	NIZO4124_1167	NIZO4123_0321	B4091_4354	purine/pyrimidine permease
OG_2576		B4090_4328	BSU37930	NIZO4094_0806	RBAM_035180	B4140_3730	BAMF_3628	B4146_4075	B425_3273	NIZO4125_3125	NIZO4121_1530	B4092_4496	NIZO4124_1166	NIZO4123_0320	B4091_4353	hypothetical protein
OG_2577		B4090_4405	BSU38499	NIZO4094_0726	RBAM_035700	B4140_3679	BAMF_3681	B4146_4166	B425_3215	NIZO4125_3204	NIZO4121_1450	B4092_4416	NIZO4124_1247	NIZO4123_0627	B4091_4434	hypothetical protein
OG_5768	NIZO4089_3640 NIZO4089_3699															hypothetical protein
OG_2527		B4090_4166	BSU36260	NIZO4094_0965	RBAM_033480	B4140_3904	BAMF_3470	B4146_3974	B425_3441	NIZO4125_2960	NIZO4121_0438	B4092_4148	NIZO4124_2283	NIZO4123_3280	B4091_4193	transmembrane modulator of PtkA activity
OG_3489	NIZO4089_2597	B4090_3594		NIZO4094_1157						NIZO4125_2761	NIZO4121_0242	B4092_3957	NIZO4124_2093	NIZO4123_0598	B4091_4000	FIG01232402: hypothetical protein
OG_3488	NIZO4089_2596	B4090_3595		NIZO4094_1158						NIZO4125_2760	NIZO4121_0241	B4092_3956	NIZO4124_2092	NIZO4123_0599	B4091_3999	hypothetical protein
OG_2526		B4090_4168	BSU36270	NIZO4094_0963	RBAM_033490	B4140_3901	BAMF_3472	B4146_3972	B425_3439	NIZO4125_2962	NIZO4121_0440	B4092_4150	NIZO4124_2285	NIZO4123_3278	B4091_4195	replication initiation protein
OG_3483	NIZO4089_2547	B4090_3652		NIZO4094_1209						NIZO4125_2705	NIZO4121_0189	B4092_3839	NIZO4124_1988	NIZO4123_2896	B4091_3948	FIG01226760: hypothetical protein
OG_3482	NIZO4089_2540	B4090_3659		NIZO4094_1217						NIZO4125_2699	NIZO4121_0183	B4092_3846	NIZO4124_1981	NIZO4123_2902	B4091_3940	hypothetical protein
OG_3481	NIZO4089_2538	B4090_3661		NIZO4094_1219						NIZO4125_2697	NIZO4121_0181	B4092_3848	NIZO4124_1979	NIZO4123_2904	B4091_3938	Predicted L-rhamnose mutarotase
OG_3480	NIZO4089_2537	B4090_3662		NIZO4094_1220						NIZO4125_2696	NIZO4121_0180	B4092_3849	NIZO4124_1978	NIZO4123_2905	B4091_3937	Predicted L-rhamnose isomerase RhaI (EC 5.3.1.14)
OG_3487	NIZO4089_2583	B4090_3608		NIZO4094_1172						NIZO4125_2745	NIZO4121_0229	B4092_3942	NIZO4124_2078	NIZO4123_2933	B4091_3985	iron(III) dicitrate-binding protein
OG_2525		B4090_4169	BSU36280	NIZO4094_0962	RBAM_033500	B4140_3900	BAMF_3473	B4146_3971	B425_3438	NIZO4125_2963	NIZO4121_0441	B4092_4151	NIZO4124_2286	NIZO4123_4783	B4091_4196	ATP-binding SNF2 helicase or protein kinase
OG_3485	NIZO4089_2227	B4090_0226		NIZO4094_2289	RBAM_012050	B4140_1304						B4092_0163	NIZO4124_2010 NIZO4124_2585		B4091_0213	hypothetical protein
OG_3484	NIZO4089_2554	B4090_3645		NIZO4094_1201						NIZO4125_2712	NIZO4121_0196	B4092_3831	NIZO4124_1995	NIZO4123_2886	B4091_3956	hypothetical protein
OG_2524		B4090_4170	BSU36290	NIZO4094_0960	RBAM_033510	B4140_3899	BAMF_3474	B4146_3970	B425_3437	NIZO4125_2968	NIZO4121_0446	B4092_4153	NIZO4124_2288	NIZO4123_4778	B4091_4198	phosphatase
OG_2523		B4090_4171	BSU36300	NIZO4094_0959	RBAM_033520	B4140_3898	BAMF_3475	B4146_3969	B425_3436	NIZO4125_2969	NIZO4121_0447	B4092_4154	NIZO4124_2289	NIZO4123_4777	B4091_4199	DeoR family transcriptional regulator
OG_2522		B4090_4180	BSU36310	NIZO4094_0951	RBAM_033530	B4140_3897	BAMF_3476	B4146_3968	B425_3435	NIZO4125_2977	NIZO4121_0455	B4092_4162	NIZO4124_2297	NIZO4123_4769	B4091_4207	single-strand DNA-binding protein
OG_2620	NIZO4089_1472 NIZO4089_2929	B4090_2906	BSU36200	NIZO4094_2709				B4146_3981		NIZO4125_2372	NIZO4121_2663	B4092_2870	NIZO4124_0185	NIZO4123_0554 NIZO4123_2526	B4091_3079	FIG01238370: hypothetical protein
OG_2521		B4090_4181	BSU36320	NIZO4094_0950	RBAM_033540	B4140_3896	BAMF_3477	B4146_3967	B425_3434	NIZO4125_2978	NIZO4121_0456	B4092_4163	NIZO4124_2298	NIZO4123_4768	B4091_4208	hypothetical protein
OG_2621	NIZO4089_0196	B4090_4670		NIZO4094_0475			BAMF_0962	B4146_3450		NIZO4125_3453	NIZO4121_1192	B4092_4649	NIZO4124_4335 NIZO4124_1498	NIZO4123_0785 NIZO4123_3816	B4091_4693	holin
OG_2520		B4090_4182	BSU36330	NIZO4094_0949	RBAM_033550	B4140_3895	BAMF_3478	B4146_3966	B425_3433	NIZO4125_2979	NIZO4121_0457	B4092_4164	NIZO4124_2299	NIZO4123_4767	B4091_4209	hypothetical protein
OG_2990		B4090_4451	BSU12069	NIZO4094_0682	RBAM_034570	B4140_3785	BAMF_1865	B4146_1308	B425_1945			B4092_4369	NIZO4124_1292		B4091_4479	hypothetical protein
OG_3155		B4090_0336	BSU02500	NIZO4094_2185				B4146_0536		NIZO4125_4166	NIZO4121_2143	B4092_0268	NIZO4124_2476	NIZO4123_3680	B4091_0268	Predicted 5-dehydro-4-deoxyglucarate regulator YcbG
OG_3154		B4090_0337	BSU02510	NIZO4094_2184				B4146_0535		NIZO4125_4165	NIZO4121_2142	B4092_0269	NIZO4124_2475	NIZO4123_3681	B4091_0269	D-galactarate dehydratase (EC 4.2.1.42)
OG_3157		B4090_0334	BSU02480	NIZO4094_2187				B4146_0538		NIZO4125_4168	NIZO4121_2145	B4092_0266	NIZO4124_2478	NIZO4123_3678	B4091_0266	D-glucarate permease
OG_3156		B4090_0335	BSU02490	NIZO4094_2186				B4146_0537		NIZO4125_4167	NIZO4121_2144	B4092_0267	NIZO4124_2477	NIZO4123_3679	B4091_0267	Glucarate dehydratase (EC 4.2.1.40)
OG_3151		B4090_4392	BSU05409	NIZO4094_0743				B4146_0249		NIZO4125_3187	NIZO4121_1468	B4092_4433	NIZO4124_1230	NIZO4123_0645	B4091_4417	FIG01241264: hypothetical protein
OG_3150			BSU06830			B4140_3299	BAMF_2881	B4146_0730 B4146_2749	B425_3991	NIZO4125_1111	NIZO4121_3887 NIZO4121_4551			NIZO4123_1013		response regulator aspartate phosphatase
OG_3153		B4090_0341	BSU02580	NIZO4094_2180				B4146_0527		NIZO4125_4158	NIZO4121_2135	B4092_0273	NIZO4124_2471	NIZO4123_3688	B4091_0273	Bacitracin transport permease protein BCRB
OG_3152		B4090_0859	BSU03340	NIZO4094_0411				B4146_0445		NIZO4125_3671	NIZO4121_2319	B4092_0652	NIZO4124_0903	NIZO4123_0839	B4091_0764	GTP cyclohydrolase I (EC 3.5.4.16) type 2
OG_2996	NIZO4089_0794	B4090_3944	BSU13350	NIZO4094_0037				B4146_1455		NIZO4125_0067	NIZO4121_1820	B4092_3624	NIZO4124_1693	NIZO4123_1058	B4091_3658	1,2-diacylglycerol 3-glucosyltransferase (EC 2.4.1.157); diglucosyldiacylglycerol synthase (LTA membrane anchor synthesis); putative
OG_3159		B4090_0332	BSU02470	NIZO4094_2188				B4146_0539		NIZO4125_4169	NIZO4121_2146	B4092_0265	NIZO4124_2479	NIZO4123_3677	B4091_0265	Ketoglutarate semialdehyde dehydrogenase (EC 1.2.1.26)
OG_3158				NIZO4094_0737	RBAM_003400	B4140_0573			B425_0315	NIZO4125_3193	NIZO4121_1462	B4092_4427	NIZO4124_1236	NIZO4123_0639	B4091_4423	hypothetical protein
OG_3629	NIZO4089_2629	B4090_0926		NIZO4094_0444						NIZO4125_4360	NIZO4121_1081	B4092_0839	NIZO4124_3650	NIZO4123_4704	B4091_0830	OsmC/Ohr family protein
OG_2997	NIZO4089_0791	B4090_3942	BSU13370	NIZO4094_0040				B4146_1456		NIZO4125_0064	NIZO4121_1823	B4092_3622	NIZO4124_1696	NIZO4123_1061	B4091_3660	phosphoesterase
OG_2626		B4090_4028		NIZO4094_1106	RBAM_008490	B4140_0336	BAMF_0800		B425_0801	NIZO4125_2812	NIZO4121_0294	B4092_4008	NIZO4124_2144	NIZO4123_2026 NIZO4123_2053	B4091_4052	hypothetical protein
OG_2995	NIZO4089_1617	B4090_1561	BSU13170	NIZO4094_4130				B4146_1434		NIZO4125_1058	NIZO4121_3834	B4092_1040	NIZO4124_4210	NIZO4123_3158	B4091_1484	Guanine deaminase (EC 3.5.4.3)
OG_1034	NIZO4089_1087	B4090_1186	BSU09980	NIZO4094_3755	RBAM_010220	B4140_1097	BAMF_1091	B4146_1057	B425_1030	NIZO4125_0685	NIZO4121_1767	B4092_1413	NIZO4124_3838	NIZO4123_1260	B4091_1110	hypothetical protein
OG_7633								B4146_0679								hypothetical protein
OG_6509							BAMF_0598		B425_4204							hypothetical protein
OG_6508							BAMF_0596		B425_4202							hypothetical protein
OG_159	NIZO4089_1479 NIZO4089_2922	B4090_2914	BSU25240	NIZO4094_2716	RBAM_023540	B4140_2365	BAMF_2421	B4146_2684	B425_2384	NIZO4125_2379	NIZO4121_2670	B4092_2877	NIZO4124_0193	NIZO4123_0546 NIZO4123_2534	B4091_3071	modulator of CcpN activity
OG_158	NIZO4089_1480 NIZO4089_2921	B4090_2915	BSU25250	NIZO4094_2717	RBAM_023550	B4140_2364	BAMF_2422	B4146_2685	B425_2383	NIZO4125_2380	NIZO4121_2671	B4092_2878	NIZO4124_0194	NIZO4123_0545 NIZO4123_2535	B4091_3070	transcriptional repressor CcpN
OG_157	NIZO4089_1481 NIZO4089_2920	B4090_2916	BSU25260	NIZO4094_2718	RBAM_023560	B4140_2363	BAMF_2423	B4146_2686	B425_2382	NIZO4125_2381	NIZO4121_2672	B4092_2879	NIZO4124_0195	NIZO4123_0544 NIZO4123_2536	B4091_3069	glycyl-tRNA synthetase subunit beta
OG_156	NIZO4089_1482 NIZO4089_2919	B4090_2917	BSU25270	NIZO4094_2719	RBAM_023570	B4140_2362	BAMF_2424	B4146_2687	B425_2381	NIZO4125_2382	NIZO4121_2673	B4092_2880	NIZO4124_0196	NIZO4123_0543 NIZO4123_2537	B4091_3068	glycyl-tRNA synthetase subunit alpha
OG_155	NIZO4089_1483 NIZO4089_2918	B4090_2919	BSU25280	NIZO4094_2720	RBAM_023580	B4140_2361	BAMF_2425	B4146_2688	B425_2380	NIZO4125_2383	NIZO4121_2674	B4092_2881	NIZO4124_0197	NIZO4123_0542 NIZO4123_2538	B4091_3067	DNA double strand break repair and homologousrecombination factor
OG_154	NIZO4089_1485 NIZO4089_2916	B4090_2921	BSU25290	NIZO4094_2722	RBAM_023590	B4140_2359	BAMF_2426	B4146_2690	B425_2378	NIZO4125_2385	NIZO4121_2676	B4092_2883	NIZO4124_0199	NIZO4123_0540 NIZO4123_2540	B4091_3065	GTP-binding protein
OG_153	NIZO4089_1486 NIZO4089_2915	B4090_2922	BSU25300	NIZO4094_2723	RBAM_023600	B4140_2358	BAMF_2427	B4146_2691	B425_2377	NIZO4125_2386	NIZO4121_2677	B4092_2884	NIZO4124_0200	NIZO4123_0539 NIZO4123_2541	B4091_3064	cytidine/deoxycytidine deaminase
OG_152	NIZO4089_1487 NIZO4089_2914	B4090_2923	BSU25310	NIZO4094_2724	RBAM_023610	B4140_2357	BAMF_2428	B4146_2692	B425_2376	NIZO4125_2387	NIZO4121_2678	B4092_2885	NIZO4124_0201	NIZO4123_0538 NIZO4123_2542	B4091_3063	undecaprenol kinase
OG_151	NIZO4089_1488 NIZO4089_2913	B4090_2924	BSU25320	NIZO4094_2725	RBAM_023620	B4140_2356	BAMF_2429	B4146_2693	B425_2375	NIZO4125_2388	NIZO4121_2679	B4092_2886	NIZO4124_0202	NIZO4123_0537 NIZO4123_2543	B4091_3062	metal-dependent hydrolase
OG_150	NIZO4089_1489 NIZO4089_2912	B4090_2925	BSU25330	NIZO4094_2726	RBAM_023630	B4140_2355	BAMF_2430	B4146_2694	B425_2374	NIZO4125_2389	NIZO4121_2680	B4092_2887	NIZO4124_0203	NIZO4123_0536 NIZO4123_2544	B4091_3061	membrane associate hydrolase
OG_7908								B4146_1912								hypothetical protein
OG_7909								B4146_1910								hypothetical protein
OG_7678								B4146_2753								hypothetical protein
OG_7679								B4146_2752								Putative toxin component near putative ESAT-related proteins, repetitive / Repetitive hypothetical protein near ESAT cluster, SA0282 homolog
OG_7674								B4146_0653								hypothetical protein
OG_7675								B4146_0651								hypothetical protein
OG_1035	NIZO4089_1098	B4090_1196	BSU10070	NIZO4094_3766	RBAM_010310	B4140_1108	BAMF_1101	B4146_1068	B425_1040	NIZO4125_0695	NIZO4121_1756	B4092_1401	NIZO4124_3849	NIZO4123_0374	B4091_1121	amidohydrolase
OG_7677								B4146_2243								hypothetical protein
OG_7670								B4146_0525								hypothetical protein
OG_7671								B4146_0478								hypothetical protein
OG_7672								B4146_2205								hypothetical protein
OG_7673								B4146_2213								hypothetical protein
OG_7639								B4146_1643								FIG01227656: hypothetical protein
OG_816	NIZO4089_0858	B4090_0597	BSU04410	NIZO4094_2374	RBAM_004740	B4140_0716	BAMF_0417	B4146_0328	B425_0432	NIZO4125_3901	NIZO4121_3049	B4092_0470	NIZO4124_0975	NIZO4123_3917	B4091_0530	hypothetical protein
OG_817	NIZO4089_0859	B4090_0598	BSU04400	NIZO4094_2375	RBAM_004730	B4140_0715	BAMF_0416	B4146_0329	B425_0431	NIZO4125_3900	NIZO4121_3050	B4092_0469	NIZO4124_0976	NIZO4123_3918	B4091_0531	general stress protein
OG_1036	NIZO4089_1099	B4090_1197	BSU10080	NIZO4094_3767	RBAM_010320	B4140_1109	BAMF_1102	B4146_1069	B425_1041	NIZO4125_0696	NIZO4121_1755	B4092_1400	NIZO4124_3850	NIZO4123_0373	B4091_1122	transporter
OG_5874			BSU13250					B4146_1443								two-component response regulator YkoH
OG_814	NIZO4089_0860	B4090_0599	BSU04480	NIZO4094_2376	RBAM_004810	B4140_0723	BAMF_0424	B4146_0322	B425_0438	NIZO4125_3899	NIZO4121_3051	B4092_0468	NIZO4124_0977	NIZO4123_3919	B4091_0532	integral inner membrane protein
OG_5769	NIZO4089_3642 NIZO4089_3697															hypothetical protein
OG_547	NIZO4089_1095	B4090_1194	BSU10040	NIZO4094_3763	RBAM_010280	B4140_1105	BAMF_1098	B4146_1065	B425_1037	NIZO4125_0692	NIZO4121_1759	B4092_1404	NIZO4124_3846	NIZO4123_0377 NIZO4123_0378	B4091_1118	ABC transporter ATP-binding protein
OG_812	NIZO4089_0863	B4090_0602	BSU04500	NIZO4094_2379	RBAM_004830	B4140_0725	BAMF_0426	B4146_0320	B425_0440	NIZO4125_3896	NIZO4121_3054	B4092_0465	NIZO4124_0980	NIZO4123_3922	B4091_0535	efflux ABC-transporter permease
OG_813	NIZO4089_0862	B4090_0601	BSU04490	NIZO4094_2378	RBAM_004820	B4140_0724	BAMF_0425	B4146_0321	B425_0439	NIZO4125_3897	NIZO4121_3053	B4092_0466	NIZO4124_0979	NIZO4123_3921	B4091_0534	ABC transporter ATP-binding protein
OG_7018						B4140_1046										hypothetical protein
OG_7019						B4140_1266										hypothetical protein
OG_68	NIZO4089_1315	B4090_1635		NIZO4094_0313 NIZO4094_1868		B4140_2725	BAMF_2905 BAMF_3089 BAMF_0846	B4146_3469	B425_0868	NIZO4125_0138 NIZO4125_0491		B4092_3877 B4092_3897	NIZO4124_4317 NIZO4124_2037	NIZO4123_2666 NIZO4123_4458	B4091_2793	terminase large subunit
OG_69	NIZO4089_0398 NIZO4089_1536	B4090_1474	BSU12700 BSU26010	NIZO4094_4047		B4140_0700	BAMF_1357	B4146_1383 B4146_2770	B425_1305 B425_2310	NIZO4125_0979	NIZO4121_0619	B4092_1122 B4092_1582	NIZO4124_4126	NIZO4123_3456	B4091_1563	hypothetical protein
OG_810	NIZO4089_0865	B4090_0604	BSU04520	NIZO4094_2381	RBAM_004850	B4140_0727	BAMF_0428	B4146_0318	B425_0442	NIZO4125_3894	NIZO4121_3056	B4092_0463	NIZO4124_0982	NIZO4123_3924	B4091_0537	acyl-CoA dehydrogenase
OG_1037	NIZO4089_1100	B4090_1198	BSU10100	NIZO4094_3768	RBAM_010330	B4140_1110	BAMF_1103	B4146_1071	B425_1042	NIZO4125_0697	NIZO4121_1754	B4092_1399	NIZO4124_3851	NIZO4123_0372	B4091_1123	hypothetical protein
OG_62	NIZO4089_1673 NIZO4089_1727	B4090_4729 B4090_4802 B4090_1620 B4090_4783		NIZO4094_3402	RBAM_031800	B4140_3428	BAMF_3304	B4146_1291	B425_3619	NIZO4125_1117	NIZO4121_3893	B4092_1650	NIZO4124_4303 NIZO4124_4348	NIZO4123_1019	B4091_0937 B4091_1356	hypothetical protein
OG_63	NIZO4089_2674 NIZO4089_3279	B4090_3421 B4090_0972	BSU30160	NIZO4094_4714 NIZO4094_1733				B4146_3305		NIZO4125_0390 NIZO4125_4313	NIZO4121_0967 NIZO4121_3826	B4092_3476 B4092_0885	NIZO4124_0674 NIZO4124_3605	NIZO4123_0296	B4091_0875 B4091_3454	lipoprotein
OG_60		B4090_4415	BSU38390 BSU38580	NIZO4094_0716	RBAM_035650 RBAM_035780	B4140_3671 B4140_3686	BAMF_3676 BAMF_3689	B4146_4026 B4146_4175	B425_3207 B425_3224	NIZO4125_3213	NIZO4121_1441	B4092_4406	NIZO4124_1257	NIZO4123_0618	B4091_4444	PTS system cellobiose-specific IIC
OG_543	NIZO4089_2628	B4090_0925	BSU07910	NIZO4094_0443	RBAM_008140	B4140_0372	BAMF_0762	B4146_0830	B425_0747	NIZO4125_4361	NIZO4121_1082	B4092_0838	NIZO4124_3651	NIZO4123_4703 NIZO4123_4702	B4091_0829	efflux transporter
OG_66	NIZO4089_0022	B4090_0546	BSU05700	NIZO4094_2349	RBAM_006100	B4140_0868	BAMF_0509	B4146_0217	B425_0535	NIZO4125_4213 NIZO4125_3952	NIZO4121_2196 NIZO4121_2999	B4092_0522	NIZO4124_1633	NIZO4123_0965 NIZO4123_3251 NIZO4123_1225	B4091_0479	GntR family transcriptional regulator
OG_67	NIZO4089_2183 NIZO4089_2184	B4090_0274 B4090_0273		NIZO4094_2244 NIZO4094_2245						NIZO4125_4233	NIZO4121_2206 NIZO4121_2207	B4092_0211 B4092_0210	NIZO4124_2541 NIZO4124_2542	NIZO4123_0974 NIZO4123_3242 NIZO4123_0975 NIZO4123_3241	B4091_0165 B4091_0166	hypothetical protein
OG_64	NIZO4089_0064	B4090_0505 B4090_4616	BSU34130	NIZO4094_0524 NIZO4094_1792				B4146_3850		NIZO4125_3399 NIZO4125_3995	NIZO4121_1249 NIZO4121_2957	B4092_0564 B4092_4205	NIZO4124_1451 NIZO4124_1592	NIZO4123_0953 NIZO4123_3874	B4091_0439 B4091_4640	Beta-galactosidase (EC 3.2.1.23)
OG_65		B4090_4412	BSU33140	NIZO4094_0719 NIZO4094_3579	RBAM_030270	B4140_3076	BAMF_3155	B4146_3595	B425_3772	NIZO4125_3210 NIZO4125_1539	NIZO4121_1444 NIZO4121_4314	B4092_4409	NIZO4124_1254	NIZO4123_0621 NIZO4123_1329	B4091_2033 B4091_4441	efflux protein
OG_5690								B4146_3680 B4146_3681								Putative polyribitolphosphotransferase
OG_5691								B4146_3697 B4146_3703								glycosyl transferase, family 2
OG_8751												B4092_3149				hypothetical protein
OG_5692														NIZO4123_0347 NIZO4123_0686		FIG01230831: hypothetical protein
OG_5693														NIZO4123_0381 NIZO4123_0382		Catalyzes the cleavage ofp-aminobenzoyl-glutamate to p-aminobenzoate andglutamate, subunit A
OG_1030	NIZO4089_1081	B4090_1180	BSU09920	NIZO4094_3749	RBAM_010160	B4140_1089	BAMF_1084	B4146_1050	B425_1022	NIZO4125_0679	NIZO4121_1773	B4092_1419	NIZO4124_3832	NIZO4123_1253	B4091_1104	ATPase involved in DNA metabolism
OG_5876			BSU13270					B4146_1445								hypothetical protein
OG_1535	NIZO4089_1415	B4090_2848	BSU24770	NIZO4094_2652	RBAM_023100	B4140_2409	BAMF_2379	B4146_2638	B425_2426	NIZO4125_2313	NIZO4121_2602	B4092_2508	NIZO4124_0127	NIZO4123_2464	B4091_3136	transcriptional regulator
OG_1534	NIZO4089_1414	B4090_2846	BSU24760	NIZO4094_2651	RBAM_023080	B4140_2411	BAMF_2378	B4146_2636	B425_2428	NIZO4125_2312	NIZO4121_2601	B4092_2510	NIZO4124_0126	NIZO4123_2463	B4091_3138	RsbR-like protein
OG_1537	NIZO4089_1417	B4090_2850	BSU24790	NIZO4094_2654	RBAM_023120	B4140_2407	BAMF_2381	B4146_2640	B425_2424	NIZO4125_2315	NIZO4121_2604	B4092_2815	NIZO4124_0129	NIZO4123_2466	B4091_3134	metal-binding hydrolase
OG_8756												B4092_4806				hypothetical protein
OG_1536	NIZO4089_1416	B4090_2849	BSU24780	NIZO4094_2653	RBAM_023110	B4140_2408	BAMF_2380	B4146_2639	B425_2425	NIZO4125_2314	NIZO4121_2603	B4092_2507	NIZO4124_0128	NIZO4123_2465	B4091_3135	hypothetical protein
OG_1031	NIZO4089_1082	B4090_1181	BSU09930	NIZO4094_3750	RBAM_010170	B4140_1090	BAMF_1085	B4146_1051	B425_1023	NIZO4125_0680	NIZO4121_1772	B4092_1418	NIZO4124_3833	NIZO4123_1254	B4091_1105	3'-5' exonuclease
OG_5877			BSU13280					B4146_1446								hypothetical protein
OG_8757												B4092_2343				putative glycosyl transferase Family 4
OG_1032	NIZO4089_1083	B4090_1182	BSU09940	NIZO4094_3751	RBAM_010180	B4140_1091	BAMF_1086	B4146_1052	B425_1024	NIZO4125_0681	NIZO4121_1771	B4092_1417	NIZO4124_3834	NIZO4123_1255	B4091_1106	sporulation factor
OG_5870			BSU12490					B4146_1357								PBSX phage manganese-containing catalase
OG_1033	NIZO4089_1084	B4090_1183	BSU09950	NIZO4094_3752	RBAM_010190	B4140_1092	BAMF_1087	B4146_1053	B425_1025	NIZO4125_0682	NIZO4121_1770	B4092_1416	NIZO4124_3835	NIZO4123_1256	B4091_1107	molecular chaperone lipoprotein
OG_5871	NIZO4089_0399											B4092_1583				Phage-like element PBSX protein xkdP
OG_5872			BSU13169					B4146_1433								hypothetical protein
OG_8279		B4090_0830														hypothetical protein
OG_8278		B4090_0829														DNA-cytosine methyltransferase (EC 2.1.1.37)
OG_8909	NIZO4089_1029															Palmitoyl-CoA hydrolase precursor (EC 3.1.2.2)
OG_8908	NIZO4089_3364															hypothetical protein
OG_8275		B4090_2159														hypothetical protein
OG_8274		B4090_3082														hypothetical protein
OG_8277		B4090_2029														hypothetical protein
OG_8276		B4090_4773														hypothetical protein
OG_8271		B4090_2991														RNA polymerase sporulation specific sigma factor SigK
OG_8270		B4090_2988														RNA polymerase sporulation specific sigma factor SigK
OG_8273		B4090_4270														hypothetical protein
OG_8272		B4090_4507														hypothetical protein
OG_5873			BSU13240					B4146_1442								thiamine binding protein
OG_4598		B4090_3511 B4090_3999					BAMF_0895				NIZO4121_4583		NIZO4124_4274			DNA primase
OG_4599		B4090_3512 B4090_4000					BAMF_0894				NIZO4121_4584		NIZO4124_4273			Replicative DNA helicase
OG_1406	NIZO4089_2822	B4090_3032	BSU19200	NIZO4094_2816	RBAM_036850	B4140_3556	BAMF_3794	B4146_2088	B425_3097	NIZO4125_4489	NIZO4121_2799	B4092_2990	NIZO4124_0293	NIZO4123_0427	B4091_2955	two-component response regulator DesR
OG_4594							BAMF_1838 BAMF_1966 BAMF_3817	B4146_1174				B4092_2248				hypothetical protein
OG_4595							BAMF_1842 BAMF_1962 BAMF_3821	B4146_1178	B425_4212							stage V sporulation protein AE
OG_4596		B4090_1645					BAMF_2897 BAMF_3077	B4146_3457					NIZO4124_4327			phage-like protein
OG_4597		B4090_3499 B4090_3988					BAMF_0906				NIZO4121_4574		NIZO4124_4283			hypothetical protein
OG_4590							BAMF_3809		B425_3082		NIZO4121_1226			NIZO4123_0820 NIZO4123_3851		DeoR family transcriptional regulator
OG_4591										NIZO4125_3344	NIZO4121_1306			NIZO4123_1077 NIZO4123_1844 NIZO4123_2283		hypothetical protein
OG_4592										NIZO4125_3604	NIZO4121_2390			NIZO4123_1386 NIZO4123_4099 NIZO4123_4102		hypothetical protein
OG_4593								B4146_2741		NIZO4125_0239	NIZO4121_0811			NIZO4123_1678 NIZO4123_3003		Transcriptional regulator, TetR family
OG_8666												B4092_3135				holin
OG_8667												B4092_4779				hypothetical protein
OG_8664												B4092_5007				Putative tail or base plate protein gp17 [Bacteriophage A118]
OG_8665												B4092_0818				UDP-glucose 4-epimerase (EC 5.1.3.2)
OG_8662												B4092_1021				hypothetical protein
OG_8663												B4092_3929				hypothetical protein
OG_8660												B4092_4700				hypothetical protein
OG_8661												B4092_4378				Ferrochelatase, protoheme ferro-lyase (EC 4.99.1.1)
OG_5342		B4090_3929		NIZO4094_0052									NIZO4124_1710			hypothetical protein
OG_5435		B4090_2994								NIZO4125_2455				NIZO4123_0483		low-specificity D-threonine aldolase
OG_5340		B4090_4648		NIZO4094_0493									NIZO4124_1480			hypothetical protein
OG_1144	NIZO4089_2284	B4090_1414	BSU11850	NIZO4094_3987	RBAM_011910	B4140_1277	BAMF_1264	B4146_1277	B425_1213	NIZO4125_0916	NIZO4121_0679	B4092_1183	NIZO4124_4067	NIZO4123_1441	B4091_1333	RNA ligase or phosphoesterase
OG_1145	NIZO4089_2283	B4090_1415	BSU11860	NIZO4094_3988	RBAM_011920	B4140_1278	BAMF_1265	B4146_1278	B425_1214	NIZO4125_0917	NIZO4121_0678	B4092_1182	NIZO4124_4068	NIZO4123_1440	B4091_1334	hydrolase
OG_1146	NIZO4089_2279	B4090_1419	BSU11870	NIZO4094_3992	RBAM_011930	B4140_1279	BAMF_1266	B4146_1280	B425_1215	NIZO4125_0921	NIZO4121_0673	B4092_1178	NIZO4124_4071	NIZO4123_1436	B4091_1338	O-succinylhomoserine lyase
OG_1147	NIZO4089_2278	B4090_1420	BSU11880	NIZO4094_3993	RBAM_011940	B4140_1280	BAMF_1267	B4146_1281	B425_1216	NIZO4125_0922	NIZO4121_0672	B4092_1177	NIZO4124_4072	NIZO4123_1435	B4091_1339	cystathionine beta-lyase-like protein YjcJ
OG_1140	NIZO4089_2292	B4090_1406	BSU11810	NIZO4094_3979	RBAM_011830	B4140_1269	BAMF_1256	B4146_1273	B425_1205	NIZO4125_0908	NIZO4121_0687	B4092_1191	NIZO4124_4059	NIZO4123_1449	B4091_1325	hypothetical protein
OG_1141	NIZO4089_2291	B4090_1407	BSU11820	NIZO4094_3980	RBAM_011840	B4140_1270	BAMF_1257	B4146_1274	B425_1206	NIZO4125_0909	NIZO4121_0686	B4092_1190	NIZO4124_4060	NIZO4123_1448	B4091_1326	ATP-dependent DNA helicase
OG_1142	NIZO4089_2290	B4090_1408	BSU11839	NIZO4094_3981	RBAM_011850	B4140_1271	BAMF_1258	B4146_1275	B425_1207	NIZO4125_0910	NIZO4121_0685	B4092_1189	NIZO4124_4061	NIZO4123_1447	B4091_1327	hypothetical protein
OG_1143	NIZO4089_2285	B4090_1413	BSU11840	NIZO4094_3986	RBAM_011900	B4140_1276	BAMF_1263	B4146_1276	B425_1212	NIZO4125_0915	NIZO4121_0680	B4092_1184	NIZO4124_4066	NIZO4123_1442	B4091_1332	acetyltransferase
OG_5346				NIZO4094_1014									NIZO4124_2236		B4091_4146	FIG01241812: hypothetical protein
OG_1418	NIZO4089_0935	B4090_1134	BSU23080	NIZO4094_0273	RBAM_008080	B4140_0379	BAMF_0756	B4146_2458	B425_0740	NIZO4125_0526	NIZO4121_3660	B4092_1568	NIZO4124_3685	NIZO4123_2157	B4091_0954	3-dehydroquinate dehydratase
OG_1419	NIZO4089_1911	B4090_2635	BSU23090	NIZO4094_4427	RBAM_021230	B4140_2601	BAMF_2208	B4146_2459	B425_2606	NIZO4125_2087	NIZO4121_3491	B4092_2719	NIZO4124_2736	NIZO4123_2805	B4091_3351	negative regulator of sigma(X) activity
OG_1148	NIZO4089_4055	B4090_2014	BSU11970	NIZO4094_3044	RBAM_012090	B4140_1315	BAMF_1289	B4146_1299	B425_1292	NIZO4125_1478	NIZO4121_4253	B4092_2009	NIZO4124_3299	NIZO4123_2109	B4091_1960	hypothetical protein
OG_1149	NIZO4089_3860	B4090_2243	BSU12000	NIZO4094_1497	RBAM_024210	B4140_2289	BAMF_2517	B4146_1302	B425_2228	NIZO4125_1698	NIZO4121_4506	B4092_2215	NIZO4124_3104	NIZO4123_1578	B4091_2325	transcriptional antiterminator
OG_5347		B4090_4121											NIZO4124_2238		B4091_4148	hypothetical protein
OG_8165		B4090_2221														Mercuric ion reductase (EC 1.16.1.1)
OG_5432		B4090_2999								NIZO4125_2459				NIZO4123_0478		translation initiation inhibitor
OG_5433		B4090_2998								NIZO4125_2458				NIZO4123_0479		Threonine synthase (EC 4.2.3.1)
OG_3368	NIZO4089_1352	B4090_2783		NIZO4094_2589						NIZO4125_2251	NIZO4121_2540	B4092_2570	NIZO4124_0064	NIZO4123_3981	B4091_3200	hypothetical protein
OG_3369	NIZO4089_1377	B4090_2808		NIZO4094_2613						NIZO4125_2274	NIZO4121_2564	B4092_2546	NIZO4124_0088	NIZO4123_4005	B4091_3176	hypothetical protein
OG_3818		B4090_4211		NIZO4094_0922						NIZO4125_3008	NIZO4121_1650	B4092_4615	NIZO4124_1048	NIZO4123_4738	B4091_4236	Polymyxin transporter PmxC
OG_3819		B4090_4230		NIZO4094_0904						NIZO4125_3029	NIZO4121_1627	B4092_4597	NIZO4124_1066	NIZO4123_3570	B4091_4254	Oxalate/formate antiporter
OG_3362	NIZO4089_2288	B4090_1410		NIZO4094_3983						NIZO4125_0912	NIZO4121_0683	B4092_1187	NIZO4124_4063	NIZO4123_1445	B4091_1329	UDP-glucose 4-epimerase (EC 5.1.3.2)
OG_3363			BSU39070		RBAM_036190	B4140_3621	BAMF_3732	B4146_4227	B425_3159	NIZO4125_0287	NIZO4121_0859			NIZO4123_1881		endo-beta-1,3-1,4 glucanase
OG_3360		B4090_4418	BSU38610			B4140_3668	BAMF_3692	B4146_4178	B425_3204			B4092_4402	NIZO4124_1260		B4091_4447	hypothetical protein
OG_3361		B4090_4438	BSU38640	NIZO4094_0695				B4146_4182		NIZO4125_3236	NIZO4121_1418	B4092_4383	NIZO4124_1279		B4091_4466	putative transport protein
OG_3810	NIZO4089_0890	B4090_0630		NIZO4094_2408						NIZO4125_3867	NIZO4121_3082	B4092_0436	NIZO4124_1009		B4091_0563	Transcriptional regulator, TetR family
OG_3811	NIZO4089_0898	B4090_0645		NIZO4094_2417						NIZO4125_3853	NIZO4121_3097	B4092_0422	NIZO4124_1017		B4091_0578	Putative oxidoreductase SMc00968
OG_3812	NIZO4089_0903	B4090_0650		NIZO4094_2422						NIZO4125_3844	NIZO4121_3106	B4092_0417	NIZO4124_1022		B4091_0583	Arginase (EC 3.5.3.1)
OG_3813	NIZO4089_0906	B4090_0653		NIZO4094_2425	RBAM_037720	B4140_4019						B4092_0414	NIZO4124_1025		B4091_0586	hypothetical protein
OG_702	NIZO4089_1230	B4090_0002	BSU00090	NIZO4094_2311	RBAM_000120	B4140_0001	BAMF_0009	B4146_0015	B425_0001	NIZO4125_4382	NIZO4121_2255	B4092_0020	NIZO4124_2346	NIZO4123_3103	B4091_0020	inosine-monophosphate dehydrogenase
OG_703	NIZO4089_2951	B4090_0085	BSU00250	NIZO4094_1690	RBAM_000340	B4140_0080	BAMF_0025	B4146_0017	B425_0079	NIZO4125_4404	NIZO4121_2534	B4092_0022	NIZO4124_0061	NIZO4123_1899	B4091_0085	phosphatase
OG_5249	NIZO4089_3602 NIZO4089_3737											B4092_4717				hypothetical protein
OG_5248	NIZO4089_3591 NIZO4089_3748											B4092_4780				hypothetical protein
OG_706	NIZO4089_2954	B4090_0082	BSU00280	NIZO4094_1687	RBAM_000370	B4140_0077	BAMF_0028	B4146_0020	B425_0076	NIZO4125_4407	NIZO4121_2531	B4092_0025	NIZO4124_0058	NIZO4123_1902	B4091_0082	thymidylate kinase
OG_707	NIZO4089_2955	B4090_0081	BSU00290	NIZO4094_1686	RBAM_000380	B4140_0076	BAMF_0029	B4146_0021	B425_0075	NIZO4125_4408	NIZO4121_2530	B4092_0026	NIZO4124_0057	NIZO4123_1903	B4091_0081	hypothetical protein
OG_1	NIZO4089_0109 NIZO4089_3352 NIZO4089_0110 NIZO4089_3351	B4090_0458 B4090_0459 B4090_0460 B4090_4213	BSU03480 BSU03490 BSU03510 BSU17180 BSU18310 BSU18320 BSU18330 BSU18340 BSU31960 BSU18300 BSU17190 BSU17200 BSU17210 BSU17220	NIZO4094_1838 NIZO4094_4206 NIZO4094_1837 NIZO4094_0920	RBAM_003650 RBAM_003660 RBAM_003680 RBAM_018160 RBAM_018170 RBAM_018180 RBAM_018430 RBAM_018440 RBAM_018450 RBAM_018460 RBAM_027450 RBAM_029010 RBAM_018420 RBAM_014340 RBAM_014350 RBAM_014360 RBAM_014370 RBAM_014390 RBAM_016980 RBAM_016990 RBAM_017000 RBAM_017010 RBAM_021980 RBAM_022000 RBAM_022030 RBAM_014380 RBAM_021990 RBAM_022020 RBAM_022010 RBAM_017020	B4140_0153 B4140_1682 B4140_1708 B4140_1709 B4140_1986 B4140_0602 B4140_1683 B4140_4041 B4140_1289 B4140_1293 B4140_3208 B4140_1290 B4140_1291 B4140_1573 B4140_1575 B4140_1827 B4140_1828 B4140_1829 B4140_2522 B4140_2523 B4140_2524 B4140_2525 B4140_1826 B4140_2526 B4140_1292 B4140_1570 B4140_1571 B4140_1572 B4140_2521 B4140_1574 B4140_1707 B4140_4042 B4140_1825 B4140_0601	BAMF_0312 BAMF_0313 BAMF_0314 BAMF_1911 BAMF_1912 BAMF_1913 BAMF_1939 BAMF_2992 BAMF_1938 BAMF_1786 BAMF_1787 BAMF_1788 BAMF_1789 BAMF_1790	B4146_0424 B4146_0427 B4146_1989 B4146_0425 B4146_1991 B4146_3425 B4146_1855 B4146_1990	B425_0325 B425_1992 B425_1994 B425_2020 B425_1876 B425_1877 B425_1878 B425_1879 B425_1880 B425_1995 B425_2021 B425_3905 B425_0324 B425_0322 B425_2022	NIZO4125_0001 NIZO4125_0002 NIZO4125_1739 NIZO4125_1740 NIZO4125_2192 NIZO4125_2193 NIZO4125_2194 NIZO4125_4045 NIZO4125_4046 NIZO4125_1738 NIZO4125_3010 NIZO4125_4044	NIZO4121_1648 NIZO4121_3593 NIZO4121_3594 NIZO4121_3595 NIZO4121_3785 NIZO4121_3786 NIZO4121_4464 NIZO4121_4465 NIZO4121_1807 NIZO4121_4639 NIZO4121_2913 NIZO4121_4466 NIZO4121_4638	B4092_0610 B4092_0611 B4092_0388 B4092_4613	NIZO4124_0945 NIZO4124_1546 NIZO4124_1547 NIZO4124_1050	NIZO4123_0586 NIZO4123_1617 NIZO4123_1618 NIZO4123_2170 NIZO4123_2171 NIZO4123_2684 NIZO4123_2685 NIZO4123_2798 NIZO4123_4736 NIZO4123_2683	B4091_0390 B4091_0392 B4091_0393 B4091_4238	non-ribosomal surfactin synthetase SrfAA
OG_705	NIZO4089_2953	B4090_0083	BSU00270	NIZO4094_1688	RBAM_000360	B4140_0078	BAMF_0027	B4146_0019	B425_0077	NIZO4125_4406	NIZO4121_2532	B4092_0024	NIZO4124_0059	NIZO4123_1901	B4091_0083	lysine decarboxylase
OG_5243	NIZO4089_0504 NIZO4089_2101											B4092_2412				hypothetical protein
OG_5242	NIZO4089_0424 NIZO4089_0827											B4092_4934				hypothetical protein
OG_5241	NIZO4089_0248 NIZO4089_1671							B4146_3484								Integrase/recombinase
OG_5240		B4090_3502 B4090_3990											NIZO4124_4281			hypothetical protein
OG_5247	NIZO4089_3589 NIZO4089_3750												NIZO4124_2586			hypothetical protein
OG_5246	NIZO4089_3580 NIZO4089_3759											B4092_4861				hypothetical protein
OG_5245	NIZO4089_3576 NIZO4089_3763 NIZO4089_3768															hypothetical protein
OG_8	NIZO4089_0150 NIZO4089_3914	B4090_2157 B4090_4715	BSU00060 BSU18090	NIZO4094_1552 NIZO4094_3035	RBAM_000060 RBAM_017900	B4140_1734 B4140_3973	BAMF_0006 BAMF_1896	B4146_1964 B4146_4442	B425_1977 B425_4146	NIZO4125_1641 NIZO4125_3499	NIZO4121_1146 NIZO4121_4416	B4092_2161 B4092_4693	NIZO4124_1543 NIZO4124_3158	NIZO4123_0738 NIZO4123_1402 NIZO4123_1975 NIZO4123_3769	B4091_2269 B4091_4739	DNA gyrase subunit B
OG_2141	NIZO4089_1089	B4090_1188	BSU10000	NIZO4094_3757	RBAM_010240	B4140_1100	BAMF_1093	B4146_1060	B425_1032	NIZO4125_0687	NIZO4121_1765	B4092_1411	NIZO4124_3840		B4091_1112	hypothetical protein
OG_2140	NIZO4089_1088	B4090_1187	BSU09990	NIZO4094_3756	RBAM_010230	B4140_1098	BAMF_1092	B4146_1058	B425_1031	NIZO4125_0686	NIZO4121_1766	B4092_1412	NIZO4124_3839		B4091_1111	extracellular protease production andsporulation transcriptional regulator
OG_2143	NIZO4089_1093	B4090_1192	BSU10020	NIZO4094_3761	RBAM_010260	B4140_1103	BAMF_1096	B4146_1063	B425_1035	NIZO4125_0690	NIZO4121_1762	B4092_1407	NIZO4124_3844		B4091_1116	phosphoserine aminotransferase
OG_2142	NIZO4089_1092	B4090_1191	BSU10010	NIZO4094_3760	RBAM_010250	B4140_1102	BAMF_1095	B4146_1062	B425_1034	NIZO4125_0689	NIZO4121_1763	B4092_1408	NIZO4124_3843		B4091_1115	tryptophan transporter
OG_2145		B4090_0756	BSU10260	NIZO4094_0205	RBAM_010460	B4140_1123	BAMF_1115	B4146_1087	B425_1057	NIZO4125_3573	NIZO4121_2421	B4092_0740	NIZO4124_0815	NIZO4123_1355	B4091_0651	epimerase
OG_2144	NIZO4089_1094	B4090_1193	BSU10030	NIZO4094_3762	RBAM_010270	B4140_1104	BAMF_1097	B4146_1064	B425_1036	NIZO4125_0691	NIZO4121_1761	B4092_1406	NIZO4124_3845		B4091_1117	Hit-family hydrolase
OG_2147		B4090_1771	BSU10500	NIZO4094_3281	RBAM_010720	B4140_1151	BAMF_1141	B4146_1112	B425_1082	NIZO4125_1238	NIZO4121_4016	B4092_1768	NIZO4124_3537	NIZO4123_0309	B4091_1720	aromatic compound monooxygenase/hydroxylase
OG_2146		B4090_4489	BSU10440	NIZO4094_0647	RBAM_010650	B4140_1144	BAMF_1134	B4146_1106	B425_1075	NIZO4125_3274	NIZO4121_1381	B4092_4333	NIZO4124_1327	NIZO4123_4205	B4091_4515	hypothetical protein
OG_2149	NIZO4089_1200	B4090_1296	BSU10850	NIZO4094_3867		B4140_1178	BAMF_1169	B4146_1150	B425_1114	NIZO4125_0797	NIZO4121_1926	B4092_1303	NIZO4124_3947	NIZO4123_0914	B4091_1218	dehydrogenase
OG_2148	NIZO4089_2548	B4090_3651	BSU35050	NIZO4094_1207	RBAM_012110	B4140_1317	BAMF_1291		B425_1290	NIZO4125_2706	NIZO4121_0190	B4092_3838	NIZO4124_1989	NIZO4123_2895	B4091_3949	transcriptional regulator
OG_8837												B4092_0650				hypothetical protein
OG_8941	NIZO4089_0345															hypothetical protein
OG_8940	NIZO4089_1528															hypothetical protein
OG_8947	NIZO4089_3554															Phage major capsid protein
OG_6264										NIZO4125_1192				NIZO4123_4674		hypothetical protein
OG_6265										NIZO4125_4276				NIZO4123_4821		hypothetical protein
OG_6266										NIZO4125_4278				NIZO4123_4823		hypothetical protein
OG_6267						B4140_0013			B425_0013							hypothetical protein
OG_6260										NIZO4125_3802				NIZO4123_4418		hypothetical protein
OG_6261										NIZO4125_3803				NIZO4123_4419		hypothetical protein
OG_6262				NIZO4094_4159								B4092_1013				hypothetical protein
OG_6263											NIZO4121_2306			NIZO4123_4640		hypothetical protein
OG_6268						B4140_0119			B425_0120							hypothetical protein
OG_6269						B4140_0171			B425_0696							hypothetical protein
OG_8835												B4092_4838				hypothetical protein
OG_7249			BSU26480													hypothetical protein
OG_7248			BSU04750													hypothetical protein
OG_7245			BSU05030													helicase
OG_7244			BSU05040													alkanal monooxygenase
OG_7247			BSU05020													secreted regulator of the activity ofphosphatase RapI
OG_7246			BSU05000													hypothetical protein
OG_7241			BSU26770													hypothetical protein
OG_7240			BSU40610													hypothetical protein
OG_7243			BSU19510													hypothetical protein
OG_7242			BSU17700													spore coat protein
OG_8834												B4092_4790				hypothetical protein
OG_4332			BSU34410		RBAM_031740	B4140_3432	BAMF_3299	B4146_3821	B425_3624							hypothetical protein
OG_8833												B4092_2361				hypothetical protein
OG_8832												B4092_4347				Two-component response regulator YvcP
OG_948	NIZO4089_2682	B4090_0982	BSU08470	NIZO4094_1725	RBAM_008540	B4140_0331	BAMF_0805	B4146_0899	B425_0796	NIZO4125_4308	NIZO4121_3821	B4092_0894	NIZO4124_3597	NIZO4123_0122	B4091_0883	isomerase
OG_949	NIZO4089_2716	B4090_1016	BSU08750	NIZO4094_1691	RBAM_008840	B4140_0300	BAMF_0883	B4146_0903	B425_0765	NIZO4125_4273	NIZO4121_3787	B4092_0928	NIZO4124_3563	NIZO4123_4818	B4091_0917	hypothetical protein
OG_940	NIZO4089_2692	B4090_0992	BSU08560	NIZO4094_1715	RBAM_008650	B4140_0320	BAMF_0816	B4146_0890	B425_0784	NIZO4125_4298	NIZO4121_3811	B4092_0904	NIZO4124_3587	NIZO4123_0112	B4091_0893	hypothetical protein
OG_941	NIZO4089_2691	B4090_0991	BSU08550	NIZO4094_1716	RBAM_008640	B4140_0321	BAMF_0815	B4146_0891	B425_0785	NIZO4125_4299	NIZO4121_3812	B4092_0903	NIZO4124_3588	NIZO4123_0113	B4091_0892	small acid-soluble spore protein
OG_942	NIZO4089_2542	B4090_3657	BSU08540	NIZO4094_1215	RBAM_008610	B4140_0324	BAMF_0812	B4146_0892	B425_0789	NIZO4125_2700	NIZO4121_0184	B4092_3844	NIZO4124_1983	NIZO4123_2901	B4091_3942	efflux transporter
OG_943	NIZO4089_2689	B4090_0989	BSU08530	NIZO4094_1718	RBAM_008600	B4140_0325	BAMF_0811	B4146_0893	B425_0790	NIZO4125_4301	NIZO4121_3814	B4092_0901	NIZO4124_3590	NIZO4123_0115	B4091_0890	hypothetical protein
OG_944	NIZO4089_2688	B4090_0988	BSU08520	NIZO4094_1719	RBAM_008590	B4140_0326	BAMF_0810	B4146_0894	B425_0791	NIZO4125_4302	NIZO4121_3815	B4092_0900	NIZO4124_3591	NIZO4123_0116	B4091_0889	regulatory protein RecX
OG_945	NIZO4089_2687	B4090_0987	BSU08510	NIZO4094_1720	RBAM_008580	B4140_0327	BAMF_0809	B4146_0895	B425_0792	NIZO4125_4303	NIZO4121_3816	B4092_0899	NIZO4124_3592	NIZO4123_0117	B4091_0888	nucleotide binding protein
OG_946	NIZO4089_2684	B4090_0984	BSU08490	NIZO4094_1723	RBAM_008560	B4140_0329	BAMF_0807	B4146_0897	B425_0794	NIZO4125_4306	NIZO4121_3819	B4092_0896	NIZO4124_3595	NIZO4123_0120	B4091_0885	hypothetical protein
OG_947	NIZO4089_2683	B4090_0983	BSU08480	NIZO4094_1724	RBAM_008550	B4140_0330	BAMF_0806	B4146_0898	B425_0795	NIZO4125_4307	NIZO4121_3820	B4092_0895	NIZO4124_3596	NIZO4123_0121	B4091_0884	oxidoreductase
OG_5535										NIZO4125_3028	NIZO4121_1628			NIZO4123_3571		hypothetical protein
OG_8830												B4092_0375				hypothetical protein
OG_492	NIZO4089_0654 NIZO4089_1951	B4090_2593	BSU22740	NIZO4094_4388	RBAM_020900	B4140_2636	BAMF_2175	B4146_2421	B425_2641	NIZO4125_2047	NIZO4121_3451	B4092_2759	NIZO4124_2775	NIZO4123_4561	B4091_2659	heptaprenyl diphosphate synthase component II
OG_493	NIZO4089_0655 NIZO4089_1950	B4090_2594	BSU22750	NIZO4094_4389	RBAM_020910	B4140_2635	BAMF_2176	B4146_2422	B425_2640	NIZO4125_2048	NIZO4121_3452	B4092_2758	NIZO4124_2774	NIZO4123_4560	B4091_2660	menaquinone methyltransferase
OG_490	NIZO4089_0652 NIZO4089_1953	B4090_2591	BSU22720	NIZO4094_4386	RBAM_020880	B4140_2638	BAMF_2173	B4146_2418	B425_2643	NIZO4125_2045	NIZO4121_3449	B4092_2761	NIZO4124_2777	NIZO4123_4563	B4091_2657	methyltransferase
OG_491	NIZO4089_0653 NIZO4089_1952	B4090_2592	BSU22730	NIZO4094_4387	RBAM_020890	B4140_2637	BAMF_2174	B4146_2420	B425_2642	NIZO4125_2046	NIZO4121_3450	B4092_2760	NIZO4124_2776	NIZO4123_4562	B4091_2658	nucleoside diphosphate kinase
OG_496	NIZO4089_0658 NIZO4089_1947	B4090_2597	BSU22780	NIZO4094_4392	RBAM_020940	B4140_2632	BAMF_2179	B4146_2425	B425_2637	NIZO4125_2051	NIZO4121_3455	B4092_2755	NIZO4124_2771	NIZO4123_4557	B4091_2663	GTP cyclohydrolase I
OG_497	NIZO4089_0659 NIZO4089_1946	B4090_2598	BSU22790	NIZO4094_4393	RBAM_020950	B4140_2631	BAMF_2180	B4146_2426	B425_2636	NIZO4125_2052	NIZO4121_3456	B4092_2754	NIZO4124_2770	NIZO4123_4556	B4091_2664	non-specific DNA-binding protein HBsu
OG_494	NIZO4089_0656 NIZO4089_1949	B4090_2595	BSU22760	NIZO4094_4390	RBAM_020920	B4140_2634	BAMF_2177	B4146_2423	B425_2639	NIZO4125_2049	NIZO4121_3453	B4092_2757	NIZO4124_2773	NIZO4123_4559	B4091_2661	heptaprenyl diphosphate synthase component I
OG_495	NIZO4089_0657 NIZO4089_1948	B4090_2596	BSU22770	NIZO4094_4391	RBAM_020930	B4140_2633	BAMF_2178	B4146_2424	B425_2638	NIZO4125_2050	NIZO4121_3454	B4092_2756	NIZO4124_2772	NIZO4123_4558	B4091_2662	tryptophan operon RNA-binding attenuationprotein (TRAP)
OG_8590												B4092_4702				hypothetical protein
OG_8591												B4092_4701				hypothetical protein
OG_498	NIZO4089_0661 NIZO4089_1944	B4090_2600	BSU22800	NIZO4094_4395	RBAM_020960	B4140_2629	BAMF_2181	B4146_2427	B425_2635	NIZO4125_2055	NIZO4121_3458	B4092_2752	NIZO4124_2768	NIZO4123_4554	B4091_2666	morphogenetic stage IV sporulation protein
OG_499	NIZO4089_0662 NIZO4089_1943	B4090_2601	BSU22810	NIZO4094_4396	RBAM_020970	B4140_2627	BAMF_2182	B4146_2428	B425_2634	NIZO4125_2056	NIZO4121_3459	B4092_2751	NIZO4124_2767	NIZO4123_4553	B4091_2667	lipoprotein
OG_8594												B4092_4911				hypothetical protein
OG_8595												B4092_4887				hypothetical protein
OG_8596												B4092_0076				hypothetical protein
OG_8597												B4092_1838				hypothetical protein
OG_4293			BSU31090		RBAM_028190	B4140_3307	BAMF_2875	B4146_3332	B425_3997							high affinity potassium transporter KtrAB,peripheric membrane component (proton symport)
OG_4292			BSU31010		RBAM_028110	B4140_3315	BAMF_2867	B4146_3329	B425_4006							flotillin-like protein
OG_4291			BSU31020		RBAM_028120	B4140_3314	BAMF_2868	B4146_3328	B425_4005							membrane integrity integral inner membraneprotein
OG_4926			BSU20430		RBAM_019690			B4146_2203	B425_1789							hypothetical protein
OG_4921					RBAM_002540	B4140_0475	BAMF_0199		B425_0203							SPBc2 prophage-derived protein YolA
OG_4920				NIZO4094_3517	RBAM_012040			B4146_2062							B4091_2094	hypothetical protein
OG_4923			BSU19970	NIZO4094_3604				B4146_2162							B4091_2182	phage protein
OG_4294			BSU31279		RBAM_028340	B4140_3282	BAMF_2925	B4146_3353	B425_3978							hypothetical protein
OG_4299			BSU31560		RBAM_028660	B4140_3244	BAMF_2956	B4146_3386	B425_3943							ABC transporter permease
OG_4298			BSU31550		RBAM_028650	B4140_3245	BAMF_2955	B4146_3385	B425_3944							carbohydrate ABC transporter ATP-bindingprotein
OG_4929			BSU20780				BAMF_0896	B4146_2224	B425_1763							Xre family transcriptional regulator
OG_4928			BSU20770	NIZO4094_3491				B4146_2223							B4091_2124	hypothetical protein
OG_9045											NIZO4121_3705					hypothetical protein
OG_9044											NIZO4121_1112					hypothetical protein
OG_9047											NIZO4121_0688					hypothetical protein
OG_2531		B4090_4162	BSU36110	NIZO4094_0969	RBAM_033280	B4140_3917	BAMF_3455	B4146_3992	B425_3458	NIZO4125_2956	NIZO4121_0434	B4092_4144	NIZO4124_2279	NIZO4123_3284	B4091_4189	Lrp/AsnC family transcriptional regulator
OG_9046											NIZO4121_0421					hypothetical protein
OG_9041											NIZO4121_2176					hypothetical protein
OG_9040											NIZO4121_2751					Transcriptional regulator, GntR family
OG_5746	NIZO4089_3612 NIZO4089_3727															hypothetical protein
OG_5747	NIZO4089_3613 NIZO4089_3726															hypothetical protein
OG_5744	NIZO4089_3610 NIZO4089_3729															hypothetical protein
OG_5745	NIZO4089_3611 NIZO4089_3728															hypothetical protein
OG_5742	NIZO4089_3608 NIZO4089_3731															hypothetical protein
OG_5743	NIZO4089_3609 NIZO4089_3730															hypothetical protein
OG_5740	NIZO4089_3606 NIZO4089_3733															hypothetical protein
OG_5741	NIZO4089_3607 NIZO4089_3732															hypothetical protein
OG_9042											NIZO4121_2177					hypothetical protein
OG_2532		B4090_4161	BSU36100	NIZO4094_0970	RBAM_033270	B4140_3918	BAMF_3454	B4146_3993	B425_3459	NIZO4125_2955	NIZO4121_0433	B4092_4143	NIZO4124_2278	NIZO4123_3285	B4091_4188	gamma-glutamyltransferase
OG_5749	NIZO4089_3616 NIZO4089_3723															hypothetical protein
OG_2776	NIZO4089_0682	B4090_3828		NIZO4094_1984	RBAM_004600		BAMF_0407	B4146_4467	B425_0421	NIZO4125_2535	NIZO4121_0018	B4092_3511	NIZO4124_1812	NIZO4123_3973	B4091_3771	response regulator aspartate phosphatase
OG_2777		B4090_0724		NIZO4094_0172	RBAM_022500	B4140_2471	BAMF_2320		B425_2491	NIZO4125_3541	NIZO4121_2454	B4092_0772	NIZO4124_0784	NIZO4123_4329 NIZO4123_2890	B4091_0681	hypothetical protein
OG_2774		B4090_4475	BSU39660	NIZO4094_0660	RBAM_036630	B4140_3572	BAMF_3778	B4146_4291	B425_3113	NIZO4125_3260	NIZO4121_1395	B4092_4346	NIZO4124_1315		B4091_4502	two-component response regulator YxdJ
OG_2775		B4090_4141	BSU26970	NIZO4094_0990	RBAM_005890	B4140_0843	BAMF_0490		B425_0516	NIZO4125_2933	NIZO4121_0411	B4092_4123	NIZO4124_2258	NIZO4123_3307	B4091_4168	oxidoreductase
OG_2772		B4090_4479	BSU39630	NIZO4094_0656	RBAM_036600	B4140_3575	BAMF_3775	B4146_4288	B425_3116	NIZO4125_3264	NIZO4121_1391	B4092_4342	NIZO4124_1319		B4091_4506	ABC transporter permease
OG_2773		B4090_4476	BSU39650	NIZO4094_0659	RBAM_036620	B4140_3573	BAMF_3777	B4146_4290	B425_3114	NIZO4125_3261	NIZO4121_1394	B4092_4345	NIZO4124_1316		B4091_4503	two-component sensor histidine kinase
OG_2770		B4090_4505	BSU39600	NIZO4094_0630	RBAM_036550	B4140_3578	BAMF_3772	B4146_4285	B425_3119		NIZO4121_1365	B4092_4316	NIZO4124_1344	NIZO4123_4223	B4091_4534	hypothetical protein
OG_2771		B4090_4480	BSU39620	NIZO4094_0655	RBAM_036590	B4140_3576	BAMF_3774	B4146_4287	B425_3117	NIZO4125_3265	NIZO4121_1390	B4092_4341	NIZO4124_1320		B4091_4507	hypothetical protein
OG_2778	NIZO4089_0127	B4090_0887	BSU33790	NIZO4094_0362		B4140_3516	BAMF_3847		B425_4032	NIZO4125_3702	NIZO4121_2289	B4092_0626	NIZO4124_0928	NIZO4123_4075	B4091_0740	transcriptional repressor sdpR
OG_2779	NIZO4089_0857	B4090_0596		NIZO4094_2373	RBAM_005760	B4140_0833	BAMF_0481		B425_0506	NIZO4125_3903	NIZO4121_3047	B4092_0471	NIZO4124_0974	NIZO4123_3915	B4091_0529	Malate-2H(+)/Na(+)-lactate antiporter
OG_4437	NIZO4089_2806	B4090_3049		NIZO4094_2833								B4092_3006	NIZO4124_0310		B4091_2939	hypothetical protein
OG_4436	NIZO4089_2809	B4090_3046		NIZO4094_2830								B4092_3003	NIZO4124_0307		B4091_2942	hypothetical protein
OG_4435	NIZO4089_2829	B4090_3026		NIZO4094_2810								B4092_2984	NIZO4124_0287		B4091_2962	Porphobilinogen synthase (EC 4.2.1.24)
OG_4434	NIZO4089_2830	B4090_3025		NIZO4094_2809								B4092_2983	NIZO4124_0286		B4091_2963	Protein YidD
OG_4433	NIZO4089_2832	B4090_3023		NIZO4094_2807								B4092_2981	NIZO4124_0284		B4091_2965	FIG01243763: hypothetical protein
OG_4432	NIZO4089_2833	B4090_3022		NIZO4094_2806								B4092_2980	NIZO4124_0283		B4091_2966	hypothetical protein
OG_4431	NIZO4089_2834	B4090_3021		NIZO4094_2805								B4092_2979	NIZO4124_0282		B4091_2967	FIG01232736: hypothetical protein
OG_4430	NIZO4089_2839	B4090_3016		NIZO4094_2800								B4092_2974	NIZO4124_0277		B4091_2972	hypothetical protein
OG_4439	NIZO4089_3072	B4090_3210		NIZO4094_4503								B4092_3145	NIZO4124_0470		B4091_2729	FIG01251454: hypothetical protein
OG_4438	NIZO4089_3068	B4090_3206		NIZO4094_4499								B4092_3148	NIZO4124_0466		B4091_2733	XkdE
OG_5522										NIZO4125_4524	NIZO4121_2833			NIZO4123_2731		Osmosensitive K+ channel histidine kinase KdpD(EC 2.7.3.-)
OG_5523										NIZO4125_4521	NIZO4121_2830			NIZO4123_2734		hypothetical protein
OG_5520										NIZO4125_4526	NIZO4121_2835			NIZO4123_2729		Potassium-transporting ATPase B chain (EC3.6.3.12) (TC 3.A.3.7.1)
OG_5521										NIZO4125_4525	NIZO4121_2834			NIZO4123_2730		Potassium-transporting ATPase C chain (EC3.6.3.12) (TC 3.A.3.7.1)
OG_5526										NIZO4125_2096	NIZO4121_3500			NIZO4123_2815		hypothetical protein
OG_5527										NIZO4125_3250	NIZO4121_1405			NIZO4123_2838		hypothetical protein
OG_5524										NIZO4125_4509	NIZO4121_2818			NIZO4123_2746		hypothetical protein
OG_5525										NIZO4125_3237	NIZO4121_1417			NIZO4123_2764		hypothetical protein
OG_5528										NIZO4125_3502	NIZO4121_1118			NIZO4123_2912		hypothetical protein
OG_5529	NIZO4089_1150									NIZO4125_0751				NIZO4123_3032		hypothetical protein
OG_8738												B4092_4900				hypothetical protein
OG_8739												B4092_4998				conserved hypothetical protein
OG_2804	NIZO4089_0178	B4090_4688	BSU40570	NIZO4094_3007				B4146_4394		NIZO4125_3472	NIZO4121_1173	B4092_4666	NIZO4124_1516	NIZO4123_0766 NIZO4123_3797	B4091_4711	FIG01233340: hypothetical protein
OG_2805	NIZO4089_2166	B4090_0288	BSU31110	NIZO4094_2232				B4146_3334		NIZO4125_4207	NIZO4121_2190	B4092_0222	NIZO4124_2523	NIZO4123_0959 NIZO4123_3257	B4091_0223	FIG01232024: hypothetical protein
OG_2806	NIZO4089_2181	B4090_0276	BSU02080	NIZO4094_2242				B4146_0575		NIZO4125_4231	NIZO4121_2204	B4092_0213	NIZO4124_2539	NIZO4123_0972 NIZO4123_3244	B4091_0163	unknown
OG_2551		B4090_4387	BSU38360	NIZO4094_0748	RBAM_035630	B4140_3688	BAMF_3674	B4146_4029	B425_3226	NIZO4125_3182	NIZO4121_1473	B4092_4438	NIZO4124_1225	NIZO4123_0650	B4091_4412	AdoMet-dependent methyltransferase
OG_2800	NIZO4089_0977	B4090_1091	BSU09180	NIZO4094_3644	RBAM_009440	B4140_1012	BAMF_1014		B425_0943	NIZO4125_0570	NIZO4121_3707	B4092_1525	NIZO4124_3727		B4091_0996	hypothetical protein
OG_2801	NIZO4089_1207	B4090_1309		NIZO4094_3879	RBAM_010080	B4140_1080	BAMF_1075		B425_1013	NIZO4125_0808	NIZO4121_1937	B4092_1290	NIZO4124_3959	NIZO4123_3478	B4091_1225	monooxygenase
OG_2802	NIZO4089_2275	B4090_1425		NIZO4094_3996	RBAM_018810	B4140_1989	BAMF_1976		B425_2850	NIZO4125_0925	NIZO4121_0669	B4092_1173	NIZO4124_4076	NIZO4123_1432	B4091_1342	hypothetical protein
OG_2803	NIZO4089_0166	B4090_4700	BSU05400	NIZO4094_3019				B4146_0250		NIZO4125_3484	NIZO4121_1161	B4092_4677	NIZO4124_1528	NIZO4123_0754 NIZO4123_3785	B4091_4723	4-carboxymuconolactone decarboxylase domain/alkylhydroperoxidase AhpD family core domain protein
OG_2558		B4090_4622	BSU38200	NIZO4094_0518	RBAM_035460	B4140_3703	BAMF_3656	B4146_4046	B425_3244	NIZO4125_3404	NIZO4121_1243	B4092_4200	NIZO4124_1456	NIZO4123_3869	B4091_4645	galactokinase
OG_2559		B4090_4365	BSU38170	NIZO4094_0769	RBAM_035430	B4140_3707	BAMF_3653	B4146_4050	B425_3247	NIZO4125_3161	NIZO4121_1494	B4092_4458	NIZO4124_1204	NIZO4123_0672	B4091_4391	cytochrome aa3-600 quinol oxidase subunit II
OG_2808		B4090_4051	BSU34980	NIZO4094_1083				B4146_3763		NIZO4125_2835	NIZO4121_0317	B4092_4031	NIZO4124_2167	NIZO4123_2075 NIZO4123_4853 NIZO4123_4856	B4091_4076	Nucleoside binding-domain containing protein
OG_2809	NIZO4089_2388	B4090_3812	BSU32320	NIZO4094_2000				B4146_3504		NIZO4125_2550	NIZO4121_0033	B4092_3782	NIZO4124_1828	NIZO4123_3955 NIZO4123_3958	B4091_3787	lipoprotein, putative
OG_5892			BSU17720					B4146_1923								hypothetical protein
OG_9262									B425_0207							hypothetical protein
OG_1607	NIZO4089_3198	B4090_3338	BSU29490	NIZO4094_4629	RBAM_026420	B4140_2878	BAMF_2741	B4146_2938	B425_2926	NIZO4125_0314	NIZO4121_0888	B4092_3253	NIZO4124_0596	NIZO4123_0142	B4091_3532	peroxiredoxin
OG_1606	NIZO4089_3199	B4090_3339	BSU29500	NIZO4094_4630	RBAM_026430	B4140_2879	BAMF_2742	B4146_2937	B425_2927	NIZO4125_0315	NIZO4121_0889	B4092_3252	NIZO4124_0597	NIZO4123_0143	B4091_3531	hypothetical protein
OG_1605	NIZO4089_3200	B4090_3340	BSU29510	NIZO4094_4631	RBAM_026440	B4140_2880	BAMF_2743	B4146_2936	B425_2928	NIZO4125_0316	NIZO4121_0890	B4092_3251	NIZO4124_0598	NIZO4123_0144	B4091_3530	hypothetical protein
OG_1604	NIZO4089_3201	B4090_3341	BSU29520	NIZO4094_4632	RBAM_026450	B4140_2881	BAMF_2744	B4146_2935	B425_2929	NIZO4125_0317	NIZO4121_0891	B4092_3250	NIZO4124_0599	NIZO4123_0145	B4091_3529	integral inner membrane protein
OG_1603	NIZO4089_3202	B4090_3342	BSU29530	NIZO4094_4633	RBAM_026460	B4140_2882	BAMF_2745	B4146_2934	B425_2930	NIZO4125_0318	NIZO4121_0892	B4092_3249	NIZO4124_0600	NIZO4123_0146	B4091_3528	signal peptide peptidase
OG_1602	NIZO4089_3203	B4090_3343	BSU29540	NIZO4094_4634	RBAM_026470	B4140_2883	BAMF_2746	B4146_2932	B425_2931	NIZO4125_0319	NIZO4121_0893	B4092_3248	NIZO4124_0601	NIZO4123_0147	B4091_3527	inorganic polyphosphate/ATP-NAD kinase
OG_1601	NIZO4089_3208	B4090_3349	BSU29560	NIZO4094_4640	RBAM_026490	B4140_2885	BAMF_2748	B4146_2930	B425_2933	NIZO4125_0322	NIZO4121_0896	B4092_3242	NIZO4124_0605	NIZO4123_0150	B4091_3523	acyl-coenzyme A synthetase
OG_1600	NIZO4089_3210	B4090_3350	BSU29580	NIZO4094_4641	RBAM_026510	B4140_2887	BAMF_2750	B4146_2928	B425_2935	NIZO4125_0324	NIZO4121_0897	B4092_3241	NIZO4124_0606	NIZO4123_0152	B4091_3521	persulfide ATP pyrophosphatase
OG_1609	NIZO4089_3195	B4090_3335	BSU29470	NIZO4094_4626	RBAM_026400	B4140_2876	BAMF_2739	B4146_2941	B425_2924	NIZO4125_0312	NIZO4121_0886	B4092_3256	NIZO4124_0593	NIZO4123_0140	B4091_3535	acetate kinase
OG_1608	NIZO4089_3197	B4090_3337	BSU29480	NIZO4094_4628	RBAM_026410	B4140_2877	BAMF_2740	B4146_2939	B425_2925	NIZO4125_0313	NIZO4121_0887	B4092_3254	NIZO4124_0595	NIZO4123_0141	B4091_3533	nucleic acid methyltransferase
OG_5893			BSU17740					B4146_1925								hypothetical protein
OG_3601	NIZO4089_4000	B4090_2073		NIZO4094_0076						NIZO4125_1535	NIZO4121_4310	B4092_2066	NIZO4124_3241	NIZO4123_3190	B4091_2015	N-methylhydantoinase B (EC 3.5.2.14)
OG_3600	NIZO4089_3999	B4090_2074		NIZO4094_0075						NIZO4125_1536	NIZO4121_4311	B4092_2067	NIZO4124_3240	NIZO4123_3191	B4091_2016	N-methylhydantoinase B (EC 3.5.2.14)
OG_3603	NIZO4089_4005	B4090_2069		NIZO4094_0080						NIZO4125_1531	NIZO4121_4306	B4092_2062	NIZO4124_3245	NIZO4123_1164	B4091_2011	transcriptional regulator (TetR/AcrR family)
OG_3602	NIZO4089_4004	B4090_2070		NIZO4094_0079						NIZO4125_1532	NIZO4121_4307	B4092_2063	NIZO4124_3244	NIZO4123_1165	B4091_2012	FIG01241677: hypothetical protein
OG_3605	NIZO4089_4007	B4090_2066		NIZO4094_0083						NIZO4125_1528	NIZO4121_4303	B4092_2059	NIZO4124_3248	NIZO4123_1160	B4091_2008	membrane protein
OG_3604	NIZO4089_4006	B4090_2068		NIZO4094_0081						NIZO4125_1530	NIZO4121_4305	B4092_2061	NIZO4124_3246	NIZO4123_1163	B4091_2010	FIG01247892: hypothetical protein
OG_3607	NIZO4089_4013	B4090_2059		NIZO4094_0090						NIZO4125_1521	NIZO4121_4297	B4092_2053	NIZO4124_3254	NIZO4123_1154	B4091_2002	Putative iron-sulfur cluster assembly scaffold protein for SUF system, SufE2
OG_3606	NIZO4089_4008	B4090_2065		NIZO4094_0084						NIZO4125_1527	NIZO4121_4302	B4092_2058	NIZO4124_3249	NIZO4123_1159	B4091_2007	membrane protein
OG_3609	NIZO4089_4028	B4090_2044		NIZO4094_0106						NIZO4125_1505	NIZO4121_4280	B4092_2038	NIZO4124_3269	NIZO4123_1137	B4091_1987	FIG01251055: hypothetical protein
OG_3608	NIZO4089_4014	B4090_2058		NIZO4094_0092						NIZO4125_1520	NIZO4121_4296	B4092_2052	NIZO4124_3255	NIZO4123_1153	B4091_2001	FIG01251067: hypothetical protein
OG_139	NIZO4089_1503 NIZO4089_2898	B4090_2939	BSU25460	NIZO4094_2740	RBAM_023760	B4140_2342	BAMF_2443	B4146_2707	B425_2361	NIZO4125_2404	NIZO4121_2695	B4092_2901	NIZO4124_0217	NIZO4123_0521 NIZO4123_2559	B4091_3047	co-factor of molecular chaperone
OG_138	NIZO4089_1504 NIZO4089_2897	B4090_2940	BSU25470	NIZO4094_2741	RBAM_023770	B4140_2341	BAMF_2444	B4146_2708	B425_2360	NIZO4125_2405	NIZO4121_2696	B4092_2902	NIZO4124_0218	NIZO4123_0520 NIZO4123_2560	B4091_3046	molecular chaperone
OG_5556										NIZO4125_4571	NIZO4121_2880			NIZO4123_4170		hypothetical protein
OG_131	NIZO4089_1511 NIZO4089_2890	B4090_2948	BSU25540	NIZO4094_2748	RBAM_023840	B4140_2333	BAMF_2451	B4146_2715	B425_2353	NIZO4125_2412	NIZO4121_2703	B4092_2909	NIZO4124_0225	NIZO4123_0513 NIZO4123_2567	B4091_3039	spore endopeptidase
OG_130	NIZO4089_1512 NIZO4089_2889	B4090_2949	BSU25550	NIZO4094_2749	RBAM_023850	B4140_2332	BAMF_2452	B4146_2716	B425_2352	NIZO4125_2413	NIZO4121_2704	B4092_2910	NIZO4124_0226	NIZO4123_0512 NIZO4123_2568	B4091_3038	30S ribosomal protein S20
OG_133	NIZO4089_1509 NIZO4089_2892	B4090_2945	BSU25520	NIZO4094_2746	RBAM_023820	B4140_2335	BAMF_2449	B4146_2713	B425_2355	NIZO4125_2410	NIZO4121_2701	B4092_2907	NIZO4124_0223	NIZO4123_0515 NIZO4123_2565	B4091_3041	hypothetical protein
OG_132	NIZO4089_1510 NIZO4089_2891	B4090_2946	BSU25530	NIZO4094_2747	RBAM_023830	B4140_2334	BAMF_2450	B4146_2714	B425_2354	NIZO4125_2411	NIZO4121_2702	B4092_2908	NIZO4124_0224	NIZO4123_0514 NIZO4123_2566	B4091_3040	spore autolysin
OG_135	NIZO4089_1507 NIZO4089_2894	B4090_2943	BSU25500	NIZO4094_2744	RBAM_023800	B4140_2338	BAMF_2447	B4146_2711	B425_2357	NIZO4125_2408	NIZO4121_2699	B4092_2905	NIZO4124_0221	NIZO4123_0517 NIZO4123_2563	B4091_3043	coproporphyrinogen III oxidase
OG_134	NIZO4089_1508 NIZO4089_2893	B4090_2944	BSU25510	NIZO4094_2745	RBAM_023810	B4140_2336	BAMF_2448	B4146_2712	B425_2356	NIZO4125_2409	NIZO4121_2700	B4092_2906	NIZO4124_0222	NIZO4123_0516 NIZO4123_2564	B4091_3042	ribosomal elongation factor, GTPase
OG_137	NIZO4089_1505 NIZO4089_2896	B4090_2941	BSU25480	NIZO4094_2742	RBAM_023780	B4140_2340	BAMF_2445	B4146_2709	B425_2359	NIZO4125_2406	NIZO4121_2697	B4092_2903	NIZO4124_0219	NIZO4123_0519 NIZO4123_2561	B4091_3045	nucleotide exchange factor for DnaK activity
OG_136	NIZO4089_1506 NIZO4089_2895	B4090_2942	BSU25490	NIZO4094_2743	RBAM_023790	B4140_2339	BAMF_2446	B4146_2710	B425_2358	NIZO4125_2407	NIZO4121_2698	B4092_2904	NIZO4124_0220	NIZO4123_0518 NIZO4123_2562	B4091_3044	heat-shock genes transcriptional regulator
OG_7388				NIZO4094_3741												hypothetical protein( EC:3.1.- )
OG_7389				NIZO4094_2275												Arginase (EC 3.5.3.1)
OG_8549												B4092_4764				hypothetical protein
OG_7380				NIZO4094_3556												hypothetical protein
OG_7381				NIZO4094_0729												hypothetical protein
OG_7382				NIZO4094_3777												FIG01234550: hypothetical protein
OG_7383				NIZO4094_4656												FIG01237116: hypothetical protein
OG_7384				NIZO4094_4149												hypothetical protein
OG_7385				NIZO4094_1628												hypothetical protein
OG_7386				NIZO4094_2866												hypothetical protein
OG_7387				NIZO4094_4186												hypothetical protein
OG_5555				NIZO4094_4450								B4092_3116		NIZO4123_4122		hypothetical protein
OG_5867			BSU12040					B4146_1306								acetyltransferase
OG_5866			BSU11990					B4146_1301								hypothetical protein
OG_5865			BSU11980					B4146_1300								3-ketoacyl-ACP reductase
OG_6383						B4140_2926			B425_2973							hypothetical protein
OG_6382						B4140_2905			B425_2950							hypothetical protein
OG_6381						B4140_2903			B425_2948							hypothetical protein
OG_5864							BAMF_2885	B4146_1292								hypothetical protein
OG_6387					RBAM_030760	B4140_3026										hypothetical protein
OG_6386						B4140_2966			B425_3010							hypothetical protein
OG_6385						B4140_2954			B425_3000							hypothetical protein
OG_6384						B4140_2952			B425_2998							hypothetical protein
OG_5863							BAMF_1817	B4146_1287								hypothetical protein
OG_6389					RBAM_030730	B4140_3029										hypothetical protein
OG_6388					RBAM_030740	B4140_3028										hypothetical protein
OG_5554										NIZO4125_3688	NIZO4121_2301			NIZO4123_4087		hypothetical protein
OG_5862			BSU11100					B4146_1194								extracellular neutral protease B
OG_5861			BSU11080					B4146_1192								hypothetical protein
OG_5860			BSU10990					B4146_1184								N-acetyltransferase
OG_5553										NIZO4125_1207	NIZO4121_3985			NIZO4123_4042		hypothetical protein
OG_8163		B4090_2218														Dihydrolipoamide dehydrogenase (EC 1.8.1.4)
OG_5552										NIZO4125_1211	NIZO4121_3989			NIZO4123_4038		hypothetical protein
OG_7656								B4146_2446								hypothetical protein
OG_7657								B4146_2758								hypothetical protein
OG_7654								B4146_2218								hypothetical protein
OG_7655								B4146_2234								hypothetical protein
OG_7652								B4146_2215								hypothetical protein
OG_7653								B4146_2216								hypothetical protein
OG_7650								B4146_0285								hypothetical protein
OG_7651								B4146_0284								Putative toxin component near putative ESAT-related proteins, repetitive / Repetitive hypothetical protein near ESAT cluster, SA0282 homolog
OG_7658								B4146_3635								hypothetical protein
OG_7659								B4146_3377								FIG01225534: hypothetical protein
OG_5551										NIZO4125_1221	NIZO4121_3999			NIZO4123_4027		hypothetical protein
OG_6927														NIZO4123_3409		Serine protease, DegP/HtrA, do-like (EC3.4.21.-)
OG_6926														NIZO4123_4474		hypothetical protein
OG_6925														NIZO4123_3079		3-oxoacyl-[acyl-carrier-protein] synthase,KASIII (EC 2.3.1.41)
OG_6924														NIZO4123_0706		Transcriptional activator of acetoindehydrogenase operon AcoR
OG_6923														NIZO4123_0383		EcsC protein
OG_6922														NIZO4123_0492		hypothetical protein
OG_6921														NIZO4123_4696		unknown
OG_6920														NIZO4123_3888		hypothetical protein
OG_7557					RBAM_036640											MrsK2
OG_6929														NIZO4123_1420		LysR family transcriptional regulator YeiE
OG_6928														NIZO4123_3077		FIG01232059: hypothetical protein
OG_7556					RBAM_037340											hypothetical protein
OG_5550										NIZO4125_2249	NIZO4121_2538			NIZO4123_3979		hypothetical protein
OG_7551					RBAM_026640											hypothetical protein
OG_7550					RBAM_026670											hypothetical protein
OG_40	NIZO4089_1464 NIZO4089_2937 NIZO4089_1465 NIZO4089_2936	B4090_2899 B4090_2898	BSU36170	NIZO4094_2702 NIZO4094_2701	RBAM_033310	B4140_3914		B4146_3986		NIZO4125_2367	NIZO4121_2655	B4092_2863 B4092_2862	NIZO4124_0178 NIZO4124_0177	NIZO4123_0559 NIZO4123_2521	B4091_3086 B4091_3087	hypothetical protein
OG_41	NIZO4089_1300		BSU31120 BSU35770	NIZO4094_0299 NIZO4094_1853	RBAM_028200	B4140_3306 B4140_2739	BAMF_2876 BAMF_3075	B4146_3335 B4146_3455	B425_3996	NIZO4125_0122 NIZO4125_0505		B4092_3140 B4092_3859 B4092_3912	NIZO4124_2023	NIZO4123_2682 NIZO4123_4472	B4091_2807	exoglucosaminidase
OG_42		B4090_4478 B4090_4608	BSU39640	NIZO4094_0657 NIZO4094_0532	RBAM_036610	B4140_3574	BAMF_3776	B4146_4289	B425_3115	NIZO4125_3263 NIZO4125_3390	NIZO4121_1392 NIZO4121_1258	B4092_4343	NIZO4124_1318 NIZO4124_1443	NIZO4123_3109 NIZO4123_3114 NIZO4123_3883	B4091_4505 B4091_4632	ABC transporter ATP-binding protein
OG_43	NIZO4089_1341 NIZO4089_3030 NIZO4089_1286	B4090_3169	BSU28040	NIZO4094_4462	RBAM_025090	B4140_2196	BAMF_2610	B4146_3094 B4146_3135	B425_2132	NIZO4125_0163 NIZO4125_4631	NIZO4121_0732	B4092_3183 B4092_3128	NIZO4124_0430	NIZO4123_2644 NIZO4123_4052	B4091_2768 B4091_2819	DNA repair protein
OG_44	NIZO4089_3209 NIZO4089_1059	B4090_1157	BSU09750	NIZO4094_3726	RBAM_009980 RBAM_026500	B4140_1071 B4140_2886	BAMF_1067 BAMF_2749	B4146_1033	B425_2934	NIZO4125_0323 NIZO4125_0656	NIZO4121_1797	B4092_1442	NIZO4124_3810	NIZO4123_4264 NIZO4123_0151	B4091_3522 B4091_1082	small acid-soluble spore protein (beta-typeSASP)
OG_45	NIZO4089_1005	B4090_1062	BSU13040	NIZO4094_3673	RBAM_026710 RBAM_028210	B4140_2902 B4140_3305	BAMF_2759 BAMF_2877	B4146_1420	B425_2947 B425_3995	NIZO4125_2477 NIZO4125_0603	NIZO4121_2771 NIZO4121_3737	B4092_1495	NIZO4124_3757	NIZO4123_3740 NIZO4123_0460	B4091_1026	flavohemoglobin
OG_46	NIZO4089_3381	B4090_0427	BSU03210 BSU37780	NIZO4094_2094	RBAM_003450 RBAM_034980	B4140_0578 B4140_3744	BAMF_0294 BAMF_3612	B4146_0461 B4146_4090	B425_0310 B425_3288	NIZO4125_4074	NIZO4121_2052	B4092_0358	NIZO4124_2385	NIZO4123_2713	B4091_0358	ABC transporter ATP-binding protein
OG_47	NIZO4089_2575	B4090_3615	BSU33710 BSU33810	NIZO4094_1179	RBAM_031030 RBAM_031080	B4140_2994 B4140_2999	BAMF_3229 BAMF_3234	B4146_3659 B4146_3663	B425_3698 B425_3694	NIZO4125_2738	NIZO4121_0222	B4092_3935	NIZO4124_2070	NIZO4123_2940	B4091_3978	choline ABC transporter binding protein
OG_48	NIZO4089_2577	B4090_3613	BSU33730 BSU33830	NIZO4094_1177	RBAM_031050 RBAM_031100	B4140_2993 B4140_2997	BAMF_3231 BAMF_3236	B4146_3660 B4146_3664	B425_3692 B425_3697	NIZO4125_2740	NIZO4121_0224	B4092_3937	NIZO4124_2072	NIZO4123_2938	B4091_3980	glycine betaine/carnitine/choline transportATP-binding protein opuBA
OG_49			BSU19030	NIZO4094_0298 NIZO4094_3571	RBAM_008390 RBAM_017590	B4140_1769 B4140_2740	BAMF_0956 BAMF_1862 BAMF_2894 BAMF_3074 BAMF_0790	B4146_0867	B425_0882 B425_1729 B425_1942 B425_0812	NIZO4125_0506		B4092_3139		NIZO4123_4473 NIZO4123_4701		phage protein phi-105_21
OG_7038						B4140_2190										hypothetical protein
OG_7039						B4140_2189										hypothetical protein
OG_7047						B4140_3530										hypothetical protein
OG_4608			BSU03170					B4146_0465		NIZO4125_2950	NIZO4121_0428			NIZO4123_3290		Aromatic hydrocarbon utilizationtranscriptional regulator CatR (LysR family)
OG_4609					RBAM_031480	B4140_3459	BAMF_3270	B4146_0649	B425_3653							aminotransferase
OG_7046						B4140_3531										hypothetical protein
OG_4604					RBAM_005100	B4140_0753	BAMF_0453	B4146_0293	B425_0468							hypothetical protein
OG_4605			BSU04540			B4140_0730	BAMF_0431	B4146_0315	B425_0445							cation efflux system
OG_4606			BSU04020					B4146_0368		NIZO4125_2533	NIZO4121_0016			NIZO4123_3975		Dienelactone hydrolase family
OG_4607					RBAM_027470	B4140_3364				NIZO4125_2195	NIZO4121_3596			NIZO4123_1786		NrsA
OG_4600	NIZO4089_3635 NIZO4089_3704						BAMF_0556		B425_4160				NIZO4124_4466			hypothetical protein
OG_4601					RBAM_007740 RBAM_007750	B4140_0204	BAMF_0719		B425_0586							GXT repeat-containing collagen-like protein
OG_4602								B4146_2187 B4146_2188	B425_1800		NIZO4121_4554 NIZO4121_4568					Adenine-specific methyltransferase (EC2.1.1.72)
OG_4603			BSU01260		RBAM_001510	B4140_0109	BAMF_0126	B4146_0110								50S ribosomal protein L14
OG_7044						B4140_3907										hypothetical protein
OG_7043						B4140_2932										hypothetical protein
OG_7042						B4140_2933										hypothetical protein
OG_8929	NIZO4089_3544															Phage protein
OG_8928	NIZO4089_0919															hypothetical protein
OG_7041						B4140_2396										hypothetical protein
OG_8921	NIZO4089_1277															hypothetical protein
OG_8920	NIZO4089_1279															hypothetical protein
OG_8923	NIZO4089_3849															hypothetical protein
OG_7040						B4140_3517										hypothetical protein
OG_8925	NIZO4089_1688															hypothetical protein
OG_8924	NIZO4089_1685															hypothetical protein
OG_8927	NIZO4089_1318															Phage holin
OG_8926	NIZO4089_1260															hypothetical protein
OG_8162		B4090_2217														Cadmium resistance protein
OG_1382	NIZO4089_2289	B4090_1409	BSU18190	NIZO4094_3982	RBAM_018320	B4140_1692	BAMF_1927	B4146_1976	B425_2010	NIZO4125_0911	NIZO4121_0684	B4092_1188	NIZO4124_4062	NIZO4123_1446	B4091_1328	integral inner membrane protein
OG_1383	NIZO4089_3836 NIZO4089_3838	B4090_2264 B4090_2265	BSU18200	NIZO4094_1474 NIZO4094_1476				B4146_1977		NIZO4125_1717	NIZO4121_4486	B4092_2235 B4092_2234	NIZO4124_3084	NIZO4123_1598	B4091_2344	3-to-5 oligoribonuclease B, Bacillus type
OG_1380	NIZO4089_2286	B4090_1412	BSU18170	NIZO4094_3985	RBAM_018300	B4140_1694	BAMF_1925	B4146_1974	B425_2008	NIZO4125_0914	NIZO4121_0681	B4092_1185	NIZO4124_4065	NIZO4123_1443	B4091_1331	hypothetical protein
OG_1381	NIZO4089_2287	B4090_1411	BSU18180	NIZO4094_3984	RBAM_018310	B4140_1693	BAMF_1926	B4146_1975	B425_2009	NIZO4125_0913	NIZO4121_0682	B4092_1186	NIZO4124_4064	NIZO4123_1444	B4091_1330	UTP-sugar-phosphate uridylyltransferase
OG_1386	NIZO4089_3823	B4090_2294	BSU18239	NIZO4094_1445	RBAM_018360	B4140_1689	BAMF_1931	B4146_1981	B425_2013	NIZO4125_1735	NIZO4121_4468	B4092_2266	NIZO4124_3071	NIZO4123_1615	B4091_2358	hypothetical protein
OG_1387	NIZO4089_3822	B4090_2295	BSU18240	NIZO4094_1444	RBAM_018370	B4140_1688	BAMF_1932	B4146_1982	B425_2014	NIZO4125_1736	NIZO4121_4467	B4092_2267	NIZO4124_3070	NIZO4123_1616	B4091_2359	biotin carboxylase
OG_1384	NIZO4089_3826	B4090_2291	BSU18210	NIZO4094_1448	RBAM_018330	B4140_1691	BAMF_1928	B4146_1978	B425_2011	NIZO4125_1732	NIZO4121_4471	B4092_2263	NIZO4124_3074	NIZO4123_1612	B4091_2355	propionyl-CoA carboxylase
OG_1385	NIZO4089_3824	B4090_2293	BSU18230	NIZO4094_1446	RBAM_018350	B4140_1690	BAMF_1930	B4146_1980	B425_2012	NIZO4125_1734	NIZO4121_4469	B4092_2265	NIZO4124_3072	NIZO4123_1614	B4091_2357	hydroxymethylglutaryl-CoA lyase
OG_1388	NIZO4089_3820	B4090_2297	BSU18260	NIZO4094_1442	RBAM_018390	B4140_1686	BAMF_1935	B4146_1984	B425_2016	NIZO4125_1742	NIZO4121_3146	B4092_2269	NIZO4124_3068	NIZO4123_2378	B4091_2361	acyl-CoA dehydrogenase, short-chain specific
OG_1389	NIZO4089_3840	B4090_2263	BSU18280	NIZO4094_1477	RBAM_018400	B4140_1685	BAMF_1936	B4146_1987	B425_2018	NIZO4125_1716	NIZO4121_4487	B4092_2233	NIZO4124_3085	NIZO4123_1597	B4091_2343	hypothetical protein
OG_9190									B425_0478							hypothetical protein
OG_3635	NIZO4089_2608	B4090_0905		NIZO4094_1310						NIZO4125_4380	NIZO4121_1101	B4092_0816	NIZO4124_3671	NIZO4123_1184	B4091_0809	polysaccharide biosynthesis protein
OG_1168	NIZO4089_2247	B4090_1452	BSU12520	NIZO4094_4024	RBAM_012530	B4140_1363	BAMF_1335	B4146_1361	B425_1244	NIZO4125_0957	NIZO4121_0641	B4092_1144	NIZO4124_4103	NIZO4123_1726	B4091_1585	hypothetical protein
OG_1169	NIZO4089_2246	B4090_1453	BSU12530	NIZO4094_4025	RBAM_012540	B4140_1364	BAMF_1336	B4146_1363	B425_1243	NIZO4125_0958	NIZO4121_0640	B4092_1143	NIZO4124_4104	NIZO4123_1727	B4091_1584	hypothetical protein
OG_1166	NIZO4089_2250	B4090_1449	BSU12510	NIZO4094_4021	RBAM_012510	B4140_1361	BAMF_1333	B4146_1359	B425_1246	NIZO4125_0954	NIZO4121_0644	B4092_1147	NIZO4124_4100	NIZO4123_1723	B4091_1588	phage PBSX transcriptional regulator
OG_1167	NIZO4089_2248	B4090_1451	BSU12519	NIZO4094_4023	RBAM_012520	B4140_1362	BAMF_1334	B4146_1360	B425_1245	NIZO4125_0956	NIZO4121_0642	B4092_1145	NIZO4124_4102	NIZO4123_1725	B4091_1586	hypothetical protein
OG_1164	NIZO4089_2252	B4090_1447	BSU12480	NIZO4094_4019	RBAM_012490	B4140_1357	BAMF_1331	B4146_1356	B425_1249	NIZO4125_0952	NIZO4121_0646	B4092_1149	NIZO4124_4098	NIZO4123_1721	B4091_1590	PBSX phage-like replication protein
OG_1165	NIZO4089_2251	B4090_1448	BSU12500	NIZO4094_4020	RBAM_012500	B4140_1359	BAMF_1332	B4146_1358	B425_1248	NIZO4125_0953	NIZO4121_0645	B4092_1148	NIZO4124_4099	NIZO4123_1722	B4091_1589	phage-like element PBSX protein XkdA
OG_1162	NIZO4089_1255	B4090_3141	BSU12410	NIZO4094_4434	RBAM_012440	B4140_1352	BAMF_1326	B4146_1349	B425_1255	NIZO4125_4603	NIZO4121_0704	B4092_3100	NIZO4124_0402	NIZO4123_4138	B4091_2847	hypothetical protein
OG_1163	NIZO4089_1880	B4090_2666	BSU12430	NIZO4094_2473	RBAM_012450	B4140_1353	BAMF_1327	B4146_1351	B425_1253	NIZO4125_2118	NIZO4121_3521	B4092_2689	NIZO4124_2704	NIZO4123_3623	B4091_3319	response regulator aspartate phosphatase
OG_1160	NIZO4089_2488	B4090_3711	BSU12380	NIZO4094_1271	RBAM_012410	B4140_1349	BAMF_1321	B4146_1346	B425_1261	NIZO4125_2647	NIZO4121_0129	B4092_3680	NIZO4124_1929	NIZO4123_2247	B4091_3888	hypothetical protein
OG_1161	NIZO4089_2487	B4090_3712	BSU12390	NIZO4094_1272	RBAM_012420	B4140_1350	BAMF_1322	B4146_1347	B425_1260	NIZO4125_2646	NIZO4121_0128	B4092_3681	NIZO4124_1928	NIZO4123_2246	B4091_3887	altronate hydrolase
OG_3636	NIZO4089_0933	B4090_1136		NIZO4094_0275						NIZO4125_0521	NIZO4121_3655	B4092_1570	NIZO4124_3683	NIZO4123_2162	B4091_0952	Threonyl-tRNA synthetase (EC 6.1.1.3)
OG_5265			BSU13780			B4140_1483		B4146_1500								spore protein
OG_5264				NIZO4094_1457				B4146_1168				B4092_2253				N-acetylmuramoyl-L-alanine amidase (EC 3.5.1.28)
OG_5267			BSU13790			B4140_1485		B4146_1502								sporulation-specific glycosylase
OG_5266			BSU13789			B4140_1484		B4146_1501								peptidoglycan binding protein
OG_5261			BSU06820			B4140_2124		B4146_0729								phage receptor protein
OG_5260		B4090_3215				B4140_0252		B4146_0725								hypothetical protein
OG_5263										NIZO4125_1688	NIZO4121_4457			NIZO4123_1568		MFS general substrate transporter
OG_5262								B4146_0860		NIZO4125_4009	NIZO4121_4605					BH2522 unknown conserved protein
OG_5269			BSU20950					B4146_1897							B4091_2099	unknown
OG_5268						B4140_1607		B4146_1621	B425_1527							FIG01241795: hypothetical protein
OG_6614										NIZO4125_1894	NIZO4121_3297					hypothetical protein
OG_8763												B4092_3779				FIG01240028: hypothetical protein
OG_728	NIZO4089_2979	B4090_0058	BSU00500	NIZO4094_1663	RBAM_000590	B4140_0054	BAMF_0050	B4146_0043	B425_0053	NIZO4125_4430	NIZO4121_2509	B4092_0050	NIZO4124_0034	NIZO4123_1926	B4091_0058	UDP-N-acetylglucosamine pyrophosphorylase
OG_729	NIZO4089_2991	B4090_0046	BSU00620	NIZO4094_1651	RBAM_000710	B4140_0042	BAMF_0062	B4146_0055	B425_0041	NIZO4125_4442	NIZO4121_2497	B4092_0062	NIZO4124_0022	NIZO4123_1197	B4091_0046	Cell division protein divIC
OG_8762												B4092_2587				hypothetical protein
OG_724	NIZO4089_2974	B4090_0063	BSU00460	NIZO4094_1668	RBAM_000550	B4140_0058	BAMF_0046	B4146_0038	B425_0057	NIZO4125_4426	NIZO4121_2513	B4092_0045	NIZO4124_0039	NIZO4123_1922	B4091_0063	4-(cytidine5'-diphospho)-2-C-methyl-D-erythritol kinase
OG_725	NIZO4089_2975	B4090_0062	BSU00470	NIZO4094_1667	RBAM_000560	B4140_0057	BAMF_0047	B4146_0039	B425_0056	NIZO4125_4427	NIZO4121_2512	B4092_0046	NIZO4124_0038	NIZO4123_1923	B4091_0062	purine biosynthesis operon transcriptionalregulator
OG_726	NIZO4089_2976	B4090_0061	BSU00480	NIZO4094_1666	RBAM_000570	B4140_0056	BAMF_0048	B4146_0040	B425_0055	NIZO4125_4428	NIZO4121_2511	B4092_0047	NIZO4124_0037	NIZO4123_1924	B4091_0061	hypothetical protein
OG_727	NIZO4089_2978	B4090_0059	BSU00490	NIZO4094_1664	RBAM_000580	B4140_0055	BAMF_0049	B4146_0041	B425_0054	NIZO4125_4429	NIZO4121_2510	B4092_0049	NIZO4124_0035	NIZO4123_1925	B4091_0059	septation protein spoVG stage V sporulationprotein G
OG_720	NIZO4089_2968	B4090_0068	BSU00420	NIZO4094_1673	RBAM_000510	B4140_0062	BAMF_0042	B4146_0034	B425_0061	NIZO4125_4421	NIZO4121_2517	B4092_0039	NIZO4124_0044	NIZO4123_1917	B4091_0068	dimethyladenosine 16S ribosomal RNA transferase
OG_721	NIZO4089_2969	B4090_0067	BSU00430	NIZO4094_1672	RBAM_000520	B4140_0061	BAMF_0043	B4146_0035	B425_0060	NIZO4125_4422	NIZO4121_2516	B4092_0040	NIZO4124_0043	NIZO4123_1918	B4091_0067	sporulation-specific protease
OG_722	NIZO4089_2970	B4090_0066	BSU00440	NIZO4094_1671	RBAM_000530	B4140_0060	BAMF_0044	B4146_0036	B425_0059	NIZO4125_4423	NIZO4121_2515	B4092_0041	NIZO4124_0042	NIZO4123_1919	B4091_0066	hypothetical protein
OG_723	NIZO4089_2972	B4090_0064	BSU00450	NIZO4094_1669	RBAM_000540	B4140_0059	BAMF_0045	B4146_0037	B425_0058	NIZO4125_4424	NIZO4121_2514	B4092_0043	NIZO4124_0040	NIZO4123_1920	B4091_0064	small acid-soluble spore protein(alpha/beta-type SASP)
OG_8760												B4092_4781				hypothetical protein
OG_8767												B4092_4757				hypothetical protein
OG_8766												B4092_4748				hypothetical protein
OG_8765												B4092_4759				hypothetical protein
OG_8764												B4092_4758				hypothetical protein
OG_1756	NIZO4089_3338	B4090_3480	BSU30810	NIZO4094_4773	RBAM_027790	B4140_0913	BAMF_2861	B4146_3239	B425_3057	NIZO4125_0450	NIZO4121_1026	B4092_3417	NIZO4124_0733	NIZO4123_1812	B4091_3396	esterase
OG_3632	NIZO4089_2612	B4090_0909		NIZO4094_1314						NIZO4125_4376	NIZO4121_1097	B4092_0821	NIZO4124_3667	NIZO4123_1180	B4091_0813	putative glycosyl transferase family 2/4 protein
OG_2129	NIZO4089_2699	B4090_0999	BSU08640	NIZO4094_1708	RBAM_008730	B4140_0311	BAMF_0872	B4146_0914	B425_0776	NIZO4125_4291	NIZO4121_3803	B4092_0911	NIZO4124_3580		B4091_0900	hypothetical protein
OG_2128	NIZO4089_2700	B4090_1000	BSU08650	NIZO4094_1707	RBAM_008740	B4140_0310	BAMF_0873	B4146_0913	B425_0775	NIZO4125_4290	NIZO4121_3802	B4092_0912	NIZO4124_3579		B4091_0901	enoyl-ACP reductase
OG_2123	NIZO4089_2676	B4090_0974		NIZO4094_1730	RBAM_008460	B4140_0340	BAMF_0798	B4146_0882	B425_0804	NIZO4125_4312	NIZO4121_3825	B4092_0887	NIZO4124_3603	NIZO4123_0126	B4091_0876	hypothetical protein
OG_2122		B4090_4324	BSU08330	NIZO4094_0811	RBAM_030560	B4140_3046	BAMF_3186	B4146_0878	B425_3743	NIZO4125_3120	NIZO4121_1535	B4092_4501	NIZO4124_1161	NIZO4123_0315	B4091_4348	multidrug ABC transporter permease
OG_2121		B4090_4326	BSU08290	NIZO4094_0808	RBAM_030530	B4140_3049	BAMF_3183	B4146_0873	B425_3746	NIZO4125_3123	NIZO4121_1532	B4092_4498	NIZO4124_1164	NIZO4123_0318	B4091_4351	sensor histidine kinase
OG_2120	NIZO4089_2670	B4090_0967	BSU08240	NIZO4094_1737	RBAM_008430	B4140_0345	BAMF_0794	B4146_0871	B425_0808	NIZO4125_4317	NIZO4121_1037	B4092_0881	NIZO4124_3609		B4091_0871	catechol 2,3-dioxygenase
OG_2127	NIZO4089_2701	B4090_1001	BSU08660	NIZO4094_1706	RBAM_008750	B4140_0309	BAMF_0874	B4146_0912	B425_0774	NIZO4125_4289	NIZO4121_3801	B4092_0913	NIZO4124_3578		B4091_0902	small acid-soluble spore protein (gamma-typeSASP)
OG_2126	NIZO4089_2702	B4090_1002	BSU08670	NIZO4094_1705	RBAM_008760	B4140_0308	BAMF_0875	B4146_0911	B425_0773	NIZO4125_4288	NIZO4121_3800	B4092_0914	NIZO4124_3577		B4091_0903	hypothetical protein
OG_2125	NIZO4089_2711	B4090_1011	BSU08710	NIZO4094_1696	RBAM_008800	B4140_0304	BAMF_0879	B4146_0907	B425_0769	NIZO4125_4279	NIZO4121_3791	B4092_0923	NIZO4124_3568	NIZO4123_4824		glutamate-1-semialdehyde aminotransferase
OG_2124		B4090_4606	BSU08360	NIZO4094_0534	RBAM_008470	B4140_0339	BAMF_0799	B4146_0883	B425_0803	NIZO4125_3388	NIZO4121_1260	B4092_4216	NIZO4124_1441	NIZO4123_3107	B4091_4630	hypothetical protein
OG_3836		B4090_4398		NIZO4094_0733						NIZO4125_3197	NIZO4121_1458	B4092_4423	NIZO4124_1240	NIZO4123_0635	B4091_4427	Transcriptional regulator, IclR family
OG_2581		B4090_4409	BSU38530	NIZO4094_0722	RBAM_035740	B4140_3675	BAMF_3685	B4146_4170	B425_3211	NIZO4125_3208	NIZO4121_1446	B4092_4412	NIZO4124_1251	NIZO4123_0623	B4091_4438	D-alanine esterase
OG_3834		B4090_4389		NIZO4094_0746						NIZO4125_3184	NIZO4121_1471	B4092_4436	NIZO4124_1227	NIZO4123_0648	B4091_4414	Glyoxylate reductase (EC 1.1.1.26)
OG_3835		B4090_4393		NIZO4094_0742						NIZO4125_3188	NIZO4121_1467	B4092_4432	NIZO4124_1231	NIZO4123_0644	B4091_4418	hypothetical protein
OG_3832		B4090_4361		NIZO4094_0773						NIZO4125_3157	NIZO4121_1498	B4092_4462	NIZO4124_1200	NIZO4123_0676	B4091_4387	hypothetical protein
OG_3833		B4090_4382		NIZO4094_0753						NIZO4125_3175	NIZO4121_1480	B4092_4443	NIZO4124_1220	NIZO4123_0657	B4091_4407	FIG01236266: hypothetical protein
OG_3830		B4090_4359		NIZO4094_0775						NIZO4125_3154	NIZO4121_1501	B4092_4465	NIZO4124_1197	NIZO4123_0679	B4091_4384	FIG01231100: hypothetical protein
OG_3831		B4090_4360		NIZO4094_0774						NIZO4125_3156	NIZO4121_1499	B4092_4463	NIZO4124_1199	NIZO4123_0677	B4091_4386	Nitrate/nitrite response regulator protein
OG_2583		B4090_4410	BSU38550	NIZO4094_0721	RBAM_035750	B4140_3674	BAMF_3686	B4146_4172	B425_3210	NIZO4125_3209	NIZO4121_1445	B4092_4411	NIZO4124_1252	NIZO4123_0622	B4091_4439	branched-chain amino acid aminotransferase
OG_3838		B4090_4440		NIZO4094_0693						NIZO4125_3239	NIZO4121_1415	B4092_4381	NIZO4124_1281	NIZO4123_2827	B4091_4468	FIG01228385: hypothetical protein
OG_3839		B4090_4442		NIZO4094_0691						NIZO4125_3241	NIZO4121_1413	B4092_4379	NIZO4124_1283	NIZO4123_2829	B4091_4470	Peroxide stress regulator; Ferric uptake regulation protein; Fe2+/Zn2+ uptake regulation proteins
OG_9225									B425_0807							hypothetical protein
OG_2582		B4090_0714	BSU38540	NIZO4094_0162	RBAM_029260	B4140_3182	BAMF_3018	B4146_4171	B425_3879	NIZO4125_3529	NIZO4121_2465	B4092_0782	NIZO4124_0774	NIZO4123_4318	B4091_0692	oxidoreductase
OG_9224									B425_3963							hypothetical protein
OG_2585		B4090_4416	BSU38590	NIZO4094_0715	RBAM_035790	B4140_3670	BAMF_3690	B4146_4176	B425_3206	NIZO4125_3214	NIZO4121_1440	B4092_4405	NIZO4124_1258	NIZO4123_0617	B4091_4445	lichenan-specific phosphotransferase system,EIIB component
OG_9227									B425_0231							Glutaminase (EC 3.5.1.2)
OG_2584		B4090_4414	BSU38570	NIZO4094_0717	RBAM_035770	B4140_3672	BAMF_3688	B4146_4174	B425_3208	NIZO4125_3212	NIZO4121_1442	B4092_4407	NIZO4124_1256	NIZO4123_0619	B4091_4443	lichenan-specific phosphotransferase system,EIIA component
OG_9226									B425_3166							hypothetical protein
OG_2587		B4090_4459	BSU38720	NIZO4094_0674	RBAM_035970	B4140_3649	BAMF_3709	B4146_4191	B425_3186	NIZO4125_3244	NIZO4121_1410	B4092_4361	NIZO4124_1300	NIZO4123_2833	B4091_4487	carbohydrate kinase
OG_6299					RBAM_004670	B4140_0709										hypothetical protein
OG_2586		B4090_4419	BSU38620	NIZO4094_0713	RBAM_035810	B4140_3667	BAMF_3693	B4146_4179	B425_3203	NIZO4125_3217	NIZO4121_1437	B4092_4401	NIZO4124_1261	NIZO4123_0614	B4091_4448	3-methyladenine DNA glycosylase
OG_6298					RBAM_004630	B4140_0705										hypothetical protein
OG_9223									B425_1254							hypothetical protein
OG_9222									B425_4122							hypothetical protein
OG_6295						B4140_0635			B425_0354							hypothetical protein
OG_9098											NIZO4121_2348					hypothetical protein
OG_6294						B4140_0623			B425_0342							hypothetical protein
OG_9096											NIZO4121_0391					hypothetical protein
OG_9097											NIZO4121_0392					UTP--glucose-1-phosphate uridylyltransferase(EC 2.7.7.9)
OG_9094											NIZO4121_3896					hypothetical protein
OG_9095											NIZO4121_0390					Glycerol-3-phosphate cytidylyltransferase (EC2.7.7.39)
OG_9092											NIZO4121_4284					hypothetical protein
OG_6297						B4140_0641			B425_0360							hypothetical protein
OG_9090											NIZO4121_3142					hypothetical protein
OG_9091											NIZO4121_3143					hypothetical protein
OG_8528										NIZO4125_0382						hypothetical protein
OG_6296						B4140_0638			B425_0357							hypothetical protein
OG_6718									B425_2049			B4092_4896				hypothetical protein
OG_6719									B425_2858			B4092_4897				RhoGEF Guanine nucleotide exchange factor for Rho/Rac/Cdc42-like GTPases-like
OG_6248											NIZO4121_1363			NIZO4123_4225		hypothetical protein
OG_6249	NIZO4089_1045													NIZO4123_4278		hypothetical protein
OG_6246									B425_0244					NIZO4123_4179		Mobile element protein
OG_6247										NIZO4125_0574				NIZO4123_4182		hypothetical protein
OG_6244												B4092_0970		NIZO4123_4055		conserved hypothetical protein
OG_6245										NIZO4125_0114				NIZO4123_4057		hypothetical protein
OG_6242											NIZO4121_2546			NIZO4123_3987		hypothetical protein
OG_6243				NIZO4094_1840										NIZO4123_4053		hypothetical protein
OG_6240										NIZO4125_0613				NIZO4123_3730		hypothetical protein
OG_6241											NIZO4121_3739			NIZO4123_3738		hypothetical protein
OG_9050											NIZO4121_2283					hypothetical protein
OG_6293						B4140_0604			B425_0327							hypothetical protein
OG_6292						B4140_0600			B425_0292							hypothetical protein
OG_9051											NIZO4121_4260					hypothetical protein
OG_9057											NIZO4121_4317					hypothetical protein
OG_922	NIZO4089_2630	B4090_0927	BSU07920	NIZO4094_0445	RBAM_008150	B4140_0371	BAMF_0763	B4146_0832	B425_0749	NIZO4125_4359	NIZO4121_1080	B4092_0840	NIZO4124_3649	NIZO4123_4705	B4091_0831	H+/Ca2+ exchanger
OG_923	NIZO4089_2631	B4090_0928	BSU07930	NIZO4094_0446	RBAM_008160	B4140_0370	BAMF_0764	B4146_0833	B425_0750	NIZO4125_4358	NIZO4121_1079	B4092_0841	NIZO4124_3648	NIZO4123_4706	B4091_0832	hypothetical protein
OG_920	NIZO4089_2626	B4090_0923	BSU07890	NIZO4094_0441	RBAM_008120	B4140_0375	BAMF_0760	B4146_0828	B425_0744	NIZO4125_4363	NIZO4121_1084	B4092_0836	NIZO4124_3653	NIZO4123_1167	B4091_0827	hypothetical protein
OG_921	NIZO4089_2627	B4090_0924	BSU07900	NIZO4094_0442	RBAM_008130	B4140_0374	BAMF_0761	B4146_0829	B425_0745	NIZO4125_4362	NIZO4121_1083	B4092_0837	NIZO4124_3652	NIZO4123_1166	B4091_0828	integral inner membrane protein
OG_926	NIZO4089_2634	B4090_0931	BSU07980	NIZO4094_0449	RBAM_008200	B4140_0366	BAMF_0769	B4146_0837	B425_0754	NIZO4125_4354	NIZO4121_1075	B4092_0844	NIZO4124_3645	NIZO4123_4709	B4091_0835	N-acetylmuramic acid deacetylase
OG_927	NIZO4089_2637	B4090_0934	BSU08000	NIZO4094_0452	RBAM_008230	B4140_0363	BAMF_0773	B4146_0839	B425_0757	NIZO4125_4351	NIZO4121_1072	B4092_0847	NIZO4124_3642	NIZO4123_4712	B4091_0838	magnesium transport permease
OG_924	NIZO4089_2632	B4090_0929	BSU07955	NIZO4094_0447	RBAM_008180	B4140_0368	BAMF_0766	B4146_0835	B425_0752	NIZO4125_4356	NIZO4121_1077	B4092_0842	NIZO4124_3647	NIZO4123_4707	B4091_0833	thioredoxin
OG_925	NIZO4089_2633	B4090_0930	BSU07970	NIZO4094_0448	RBAM_008190	B4140_0367	BAMF_0768	B4146_0836	B425_0753	NIZO4125_4355	NIZO4121_1076	B4092_0843	NIZO4124_3646	NIZO4123_4708	B4091_0834	hypothetical protein
OG_928	NIZO4089_2638	B4090_0935	BSU08010	NIZO4094_0453	RBAM_008240	B4140_0362	BAMF_0774	B4146_0840	B425_0758	NIZO4125_4349	NIZO4121_1070	B4092_0848	NIZO4124_3641	NIZO4123_4714	B4091_0839	DNA-modified purine glycosidase
OG_929	NIZO4089_2639	B4090_0936	BSU08020	NIZO4094_0454	RBAM_008250	B4140_0361	BAMF_0775	B4146_0841	B425_0759	NIZO4125_4348	NIZO4121_1069	B4092_0849	NIZO4124_3640	NIZO4123_4715	B4091_0840	RNA methyltransferase
OG_4666			BSU39190		RBAM_036280		BAMF_3741	B4146_4240	B425_3150							hypothetical protein
OG_9055											NIZO4121_4589					hypothetical protein
OG_7409				NIZO4094_0460												alternate gene name: yztA
OG_9395									B425_2710							hypothetical protein
OG_3998	NIZO4089_4051	B4090_2018		NIZO4094_3040							NIZO4121_3087	B4092_2014	NIZO4124_3294		B4091_1964	GCN5-related N-acetyltransferase
OG_5720	NIZO4089_3578 NIZO4089_3761															hypothetical protein
OG_5721	NIZO4089_3579 NIZO4089_3760															hypothetical protein
OG_5722	NIZO4089_3581 NIZO4089_3758															hypothetical protein
OG_5723	NIZO4089_3582 NIZO4089_3757															hypothetical protein
OG_5724	NIZO4089_3583 NIZO4089_3756															hypothetical protein
OG_5725	NIZO4089_3584 NIZO4089_3755															hypothetical protein
OG_5726	NIZO4089_3588 NIZO4089_3751															hypothetical protein
OG_5727	NIZO4089_3590 NIZO4089_3749															hypothetical protein
OG_5728	NIZO4089_3592 NIZO4089_3747															hypothetical protein
OG_5729	NIZO4089_3594 NIZO4089_3745															hypothetical protein
OG_5898			BSU18820					B4146_2052								transcriptional regulator
OG_5899			BSU18870					B4146_2063								hypothetical protein
OG_2710	NIZO4089_3344	B4090_3486	BSU30940	NIZO4094_4779				B4146_3226		NIZO4125_0455	NIZO4121_1031	B4092_3411 B4092_3410	NIZO4124_0739	NIZO4123_1817	B4091_3390 B4091_3389	Glycogen phosphorylase (EC 2.4.1.1)
OG_2711	NIZO4089_3304	B4090_3446	BSU30510	NIZO4094_4739	RBAM_027530		BAMF_2834	B4146_3269		NIZO4125_0415	NIZO4121_0992	B4092_3451	NIZO4124_0699	NIZO4123_0272	B4091_3430	bacilysocin synthesis or export phospholipase
OG_2712	NIZO4089_1160	B4090_1255	BSU30290	NIZO4094_3826	RBAM_027210	B4140_2960	BAMF_2810	B4146_3292		NIZO4125_0758		B4092_1343	NIZO4124_3908	NIZO4123_3025	B4091_1180	maltose and multiple sugars ABC transporterpermease
OG_2713	NIZO4089_0781	B4090_3931	BSU31280	NIZO4094_0050	RBAM_028360	B4140_3280		B4146_3355		NIZO4125_0053	NIZO4121_1834	B4092_3611	NIZO4124_1708	NIZO4123_4534	B4091_3670	hypothetical protein
OG_2714		B4090_4115		NIZO4094_1019	RBAM_032760	B4140_3322	BAMF_3402	B4146_3704	B425_3516	NIZO4125_2898	NIZO4121_0377	B4092_4095	NIZO4124_2231	NIZO4123_3342	B4091_4141	UDP-phosphate N-acetylgalactosaminyl-1-phosphatetransferase
OG_2715	NIZO4089_2616	B4090_0913		NIZO4094_1318	RBAM_031240	B4140_2978	BAMF_3250		B425_3677	NIZO4125_4372	NIZO4121_1093	B4092_0825	NIZO4124_3663	NIZO4123_1176	B4091_0817	UDP-glucose 6-dehydrogenase
OG_2716		B4090_3579	BSU34280	NIZO4094_1142	RBAM_031580	B4140_3449	BAMF_3280	B4146_3835	B425_3643	NIZO4125_2776	NIZO4121_0257	B4092_3972	NIZO4124_2108		B4091_4015	glycosyl transferase EpsJ
OG_2717		B4090_3580	BSU34265	NIZO4094_1143	RBAM_031570	B4140_3450	BAMF_3279	B4146_3836	B425_3644	NIZO4125_2775	NIZO4121_0256	B4092_3971	NIZO4124_2107		B4091_4014	O-antigen transporter
OG_2718		B4090_3581	BSU34250	NIZO4094_1144	RBAM_031560	B4140_3451	BAMF_3278	B4146_3837	B425_3645	NIZO4125_2774	NIZO4121_0255	B4092_3970	NIZO4124_2106		B4091_4013	sugar transferase
OG_2719		B4090_3582	BSU34240	NIZO4094_1145	RBAM_031550	B4140_3452	BAMF_3277	B4146_3838	B425_3646	NIZO4125_2773	NIZO4121_0254	B4092_3969	NIZO4124_2105		B4091_4012	acetyltransferase epsM
OG_6951						B4140_0459										hypothetical protein
OG_4411			BSU40280		RBAM_037190	B4140_3525	BAMF_3839	B4146_4355	B425_4023							hypothetical protein
OG_4410			BSU40270		RBAM_037180	B4140_3526	BAMF_3838	B4146_4354	B425_4022							hypothetical protein
OG_4413			BSU40830		RBAM_037910	B4140_4003	BAMF_3896	B4146_4413	B425_4115							integral inner membrane protein
OG_4412			BSU40720		RBAM_037800	B4140_4011	BAMF_3890	B4146_4406	B425_4086							acetyltransferase
OG_4415			BSU40870		RBAM_037940	B4140_4000	BAMF_3899	B4146_4417	B425_4118							HTH-type transcriptional repressor CcpB2
OG_4414			BSU40840		RBAM_037920	B4140_4002	BAMF_3897	B4146_4414	B425_4116							transporter
OG_4417			BSU40930		RBAM_038020	B4140_3993	BAMF_3908	B4146_4422	B425_4126							oxidoreductase
OG_4416			BSU40880		RBAM_037950	B4140_3999	BAMF_3901	B4146_4418	B425_4119							apurinic/apyrimidinic endonuclease
OG_4419	NIZO4089_2977	B4090_0060		NIZO4094_1665								B4092_0048	NIZO4124_0036		B4091_0060	hypothetical protein
OG_4418	NIZO4089_0804	B4090_3959		NIZO4094_0026								B4092_3639	NIZO4124_1680		B4091_3643	Integrase
OG_2105		B4090_0823	BSU06720	NIZO4094_0393	RBAM_007120	B4140_0260	BAMF_0667	B4146_0718	B425_0639	NIZO4125_3641	NIZO4121_2354	B4092_0673	NIZO4124_0883	NIZO4123_0873	B4091_0782	diacylglycerol kinase
OG_2104		B4090_0819	BSU06710	NIZO4094_0389	RBAM_007110	B4140_0261	BAMF_0666	B4146_0717	B425_0640	NIZO4125_3636	NIZO4121_2359	B4092_0677	NIZO4124_0879	NIZO4123_0878	B4091_0786	swarming motility protein SwrC
OG_2107		B4090_0851	BSU06840	NIZO4094_0403	RBAM_007230	B4140_0250	BAMF_0677	B4146_0731	B425_0631	NIZO4125_3659	NIZO4121_2335	B4092_0660	NIZO4124_0895	NIZO4123_0855	B4091_0772	hypothetical protein
OG_5098					RBAM_005770	B4140_0834	BAMF_0482		B425_0507							GntR family transcriptional regulator
OG_5099					RBAM_005950	B4140_0853	BAMF_0494		B425_0520							hypothetical protein
OG_7848								B4146_1811								hypothetical protein
OG_8719												B4092_3913				hypothetical protein
OG_5092					RBAM_004020	B4140_0640	BAMF_0345		B425_0359							inhibitory peptide of RapC
OG_2101		B4090_0813	BSU06680	NIZO4094_0383	RBAM_007080	B4140_0264	BAMF_0663	B4146_0714	B425_0643	NIZO4125_3630	NIZO4121_2365	B4092_0683	NIZO4124_0873	NIZO4123_0884	B4091_0792	glutamyl-tRNA(Gln) amidotransferase subunit A
OG_5090					RBAM_003390	B4140_0572	BAMF_0287		B425_0316							hypothetical protein
OG_5091					RBAM_003700	B4140_0605	BAMF_0316		B425_0328							hypothetical protein
OG_5096			BSU04990		RBAM_005280	B4140_0778			B425_4093							hypothetical protein
OG_5097					RBAM_005660	B4140_0822	BAMF_0476		B425_0500							florfenicol/chloramphenicol resistance likeprotein
OG_5094					RBAM_004680	B4140_0710	BAMF_0411		B425_0426							hypothetical protein
OG_5095			BSU04970			B4140_0776			B425_4095			B4092_4985				hypothetical protein
OG_1269	NIZO4089_4143	B4090_1926	BSU16260	NIZO4094_3131	RBAM_016090	B4140_1922	BAMF_1697	B4146_1764	B425_1667	NIZO4125_1392	NIZO4121_4168	B4092_1921	NIZO4124_3387	NIZO4123_0038	B4091_1873	kinesin-like protein
OG_2103		B4090_0818	BSU06700	NIZO4094_0388	RBAM_007100	B4140_0262	BAMF_0665	B4146_0716	B425_0641	NIZO4125_3635	NIZO4121_2360	B4092_0678	NIZO4124_0878	NIZO4123_0879	B4091_0787	TetR family transcriptional regulator
OG_2828	NIZO4089_0998	B4090_1070		NIZO4094_3665	RBAM_034550	B4140_3787		B4146_4313		NIZO4125_0595	NIZO4121_3730	B4092_1503	NIZO4124_3750	NIZO4123_3748	B4091_1019	transcriptional regulator
OG_2829	NIZO4089_3361	B4090_0449		NIZO4094_2072			BAMF_0676	B4146_0283	B425_2323	NIZO4125_4053	NIZO4121_2032	B4092_0379	NIZO4124_2364	NIZO4123_2692	B4091_0380	transposase YokI
OG_2826		B4090_4394	BSU05410	NIZO4094_0741	RBAM_005920	B4140_0850		B4146_0248		NIZO4125_3189	NIZO4121_1466	B4092_4431	NIZO4124_1232	NIZO4123_0643	B4091_4419	hypothetical protein
OG_2827	NIZO4089_2171	B4090_0283	BSU05190	NIZO4094_2238			BAMF_0464	B4146_0272	B425_0489	NIZO4125_3850	NIZO4121_3100	B4092_0217	NIZO4124_2529		B4091_0217	permease
OG_2824	NIZO4089_2815	B4090_3039	BSU05460	NIZO4094_2823 NIZO4094_2824				B4146_0243		NIZO4125_4497	NIZO4121_2808	B4092_2997	NIZO4124_0300	NIZO4123_2759	B4091_2948	Transcriptional regulator, MerR family
OG_2825		B4090_4395	BSU05420	NIZO4094_0740	RBAM_005930	B4140_0851		B4146_0247		NIZO4125_3190	NIZO4121_1465	B4092_4430	NIZO4124_1233	NIZO4123_0642	B4091_4420	hypothetical protein
OG_2822	NIZO4089_3497	B4090_0127	BSU01210	NIZO4094_2964	RBAM_001460	B4140_0114	BAMF_0121	B4146_0115	B425_0114			B4092_0127	NIZO4124_4539		B4091_0121	50S ribosomal protein L22
OG_2823	NIZO4089_0692	B4090_3838	BSU05770 BSU39870	NIZO4094_1974				B4146_0202		NIZO4125_2522	NIZO4121_0007	B4092_3521	NIZO4124_1802	NIZO4123_1106	B4091_3761	YxbD
OG_2820	NIZO4089_0931		BSU25830	NIZO4094_0276		B4140_4032		B4146_0723	B425_2325	NIZO4125_1479	NIZO4121_4254	B4092_0943 B4092_1572	NIZO4124_3682	NIZO4123_2107		hypothetical protein( EC:3.1.- )
OG_2821	NIZO4089_0075	B4090_0493		NIZO4094_1803				B4146_0861		NIZO4125_4008	NIZO4121_2944 NIZO4121_4607 NIZO4121_4604	B4092_0575	NIZO4124_1580	NIZO4123_2862	B4091_0427	hypothetical protein
OG_3454	NIZO4089_0742	B4090_3889		NIZO4094_1922						NIZO4125_0014	NIZO4121_1873	B4092_3573	NIZO4124_1749	NIZO4123_3390	B4091_3710	FIG01228471: hypothetical protein
OG_3455	NIZO4089_0741	B4090_3888		NIZO4094_1923						NIZO4125_0013	NIZO4121_1874	B4092_3572	NIZO4124_1750	NIZO4123_3391	B4091_3711	FIG01246510: hypothetical protein
OG_3984			BSU03160		RBAM_006080	B4140_0866		B4146_0466		NIZO4125_2951	NIZO4121_0429			NIZO4123_3289		hypothetical protein
OG_1597	NIZO4089_3213	B4090_3353	BSU29610	NIZO4094_4644	RBAM_026540	B4140_2890	BAMF_2753	B4146_2925	B425_2939	NIZO4125_0328	NIZO4121_0900	B4092_3238	NIZO4124_0609	NIZO4123_0155	B4091_3518	negative regulator of FtsZ ring formation
OG_1596	NIZO4089_3214	B4090_3354	BSU29620	NIZO4094_4645	RBAM_026550	B4140_2891	BAMF_2754	B4146_2924	B425_2940	NIZO4125_0329	NIZO4121_0901	B4092_3237	NIZO4124_0610	NIZO4123_0156	B4091_3517	histidinol phosphate phosphatase
OG_1595	NIZO4089_3215	B4090_3355	BSU29630	NIZO4094_4646	RBAM_026560	B4140_2893	BAMF_2755	B4146_2923	B425_2942	NIZO4125_0330	NIZO4121_0902	B4092_3236	NIZO4124_0611	NIZO4123_0157	B4091_3516	transcriptional regulator
OG_1594	NIZO4089_3217	B4090_3356	BSU29640	NIZO4094_4648	RBAM_026570	B4140_2894	BAMF_2756	B4146_2922	B425_2943	NIZO4125_0331	NIZO4121_0903	B4092_3235	NIZO4124_0612	NIZO4123_0158	B4091_3515	hypothetical protein
OG_1593	NIZO4089_1251	B4090_3137	BSU27750	NIZO4094_2922	RBAM_024860	B4140_2219	BAMF_2586	B4146_2920	B425_2155	NIZO4125_4599	NIZO4121_2909	B4092_3096	NIZO4124_0398	NIZO4123_4142	B4091_2851	Bypass of forespore C, intercompartmentalsignaling factor
OG_1592	NIZO4089_1250	B4090_3136	BSU27740	NIZO4094_2921	RBAM_024850	B4140_2220	BAMF_2585	B4146_2919	B425_2156	NIZO4125_4598	NIZO4121_2908	B4092_3095	NIZO4124_0397	NIZO4123_4143	B4091_2852	Holliday junction DNA helicase
OG_1591	NIZO4089_1233	B4090_3119	BSU27590	NIZO4094_2904	RBAM_024700	B4140_2237	BAMF_2569	B4146_2902	B425_2172	NIZO4125_4582	NIZO4121_2891	B4092_3078	NIZO4124_0380	NIZO4123_4159	B4091_2869	D-Tyr-tRNATyr deacylase
OG_1590	NIZO4089_2737	B4090_3118	BSU27580	NIZO4094_2903	RBAM_024690	B4140_2238	BAMF_2568	B4146_2901	B425_2173	NIZO4125_4581	NIZO4121_2890	B4092_3077	NIZO4124_0379	NIZO4123_4160	B4091_2870	N-acetylmuramoyl-L-alanine amidase
OG_3450	NIZO4089_0777	B4090_3926		NIZO4094_0055						NIZO4125_0049	NIZO4121_1838	B4092_3607	NIZO4124_1713	NIZO4123_4530	B4091_3674	Endoglucanase S precursor (EC 3.2.1.4)
OG_1599	NIZO4089_3211	B4090_3351	BSU29590	NIZO4094_4642	RBAM_026520	B4140_2888	BAMF_2751	B4146_2927	B425_2936	NIZO4125_0325	NIZO4121_0898	B4092_3240	NIZO4124_0607	NIZO4123_0153	B4091_3520	cysteine desulfurase
OG_3983	NIZO4089_3327	B4090_3469		NIZO4094_4762							NIZO4121_1015	B4092_3428	NIZO4124_0722		B4091_3407	Putative metal chaperone, involved in Zn homeostasis, GTPase of COG0523 family
OG_3980			BSU05360			B4140_4005		B4146_0254		NIZO4125_3656	NIZO4121_2338	B4092_0663		NIZO4123_0858		Permease of the drug/metabolite transporter (DMT) superfamily
OG_3981	NIZO4089_0895	B4090_0642		NIZO4094_2413				B4146_0282				B4092_0425	NIZO4124_1014		B4091_0575	hypothetical lambda repressor-like, DNA-binding
OG_3991			BSU21560		RBAM_019810		BAMF_1272	B4146_2292	B425_2322 B425_1222						B4091_2030	SPBc2 prophage-derived protein YokK
OG_3990			BSU17690 BSU26820		RBAM_010640	B4140_1143	BAMF_1133	B4146_1918	B425_1074							hypothetical protein
OG_3993	NIZO4089_0826 NIZO4089_3081	B4090_3219		NIZO4094_4513								B4092_3370	NIZO4124_0479		B4091_2719	FIG01246885: hypothetical protein
OG_3992			BSU29320		RBAM_030780	B4140_3024	BAMF_3204	B4146_2956	B425_3723			B4092_4865				redoxin
OG_3995	NIZO4089_1676	B4090_4779						B4146_3134	B425_0890	NIZO4125_0519			NIZO4124_2007	NIZO4123_2164		hypothetical protein
OG_3994	NIZO4089_1307			NIZO4094_1860				B4146_3118	B425_0875	NIZO4125_0129		B4092_3905		NIZO4123_2675		FIG01225884: hypothetical protein
OG_3997			BSU35730			B4140_2746	BAMF_3412	B4146_3696	B425_3505	NIZO4125_2908				NIZO4123_3332		UDP-glucose:polyglycerol phosphatealpha-glucosyltransferase
OG_3996			BSU30020		RBAM_027120		BAMF_2801	B4146_3317	B425_2994	NIZO4125_0373		B4092_3493				DeoR family transcriptional regulator
OG_3447	NIZO4089_0795	B4090_3946		NIZO4094_0036						NIZO4125_0068	NIZO4121_1819	B4092_3626	NIZO4124_1692	NIZO4123_1057	B4091_3656	FIG01244008: hypothetical protein
OG_3446	NIZO4089_0796	B4090_3947		NIZO4094_0035						NIZO4125_0069	NIZO4121_1818	B4092_3627	NIZO4124_1691	NIZO4123_1056	B4091_3655	hypothetical protein
OG_3445	NIZO4089_0798	B4090_3949		NIZO4094_0033						NIZO4125_0071	NIZO4121_1816	B4092_3629	NIZO4124_1689	NIZO4123_1054	B4091_3653	hypothetical protein
OG_3444	NIZO4089_0799	B4090_3950		NIZO4094_0032						NIZO4125_0072	NIZO4121_1815	B4092_3630	NIZO4124_1688	NIZO4123_1053	B4091_3652	Putative EsaC protein analog (Listeria type 1)
OG_3443	NIZO4089_0800	B4090_3951		NIZO4094_0031						NIZO4125_0073	NIZO4121_1814	B4092_3631	NIZO4124_1687	NIZO4123_1052	B4091_3651	ESAT-6/Esx family secreted protein EsxB
OG_3442	NIZO4089_0801	B4090_3952		NIZO4094_0030						NIZO4125_0074	NIZO4121_1813	B4092_3632	NIZO4124_1686	NIZO4123_1051	B4091_3650	SAV0291 homolog within ESAT-6 gene cluster
OG_3441	NIZO4089_0802	B4090_3953		NIZO4094_0029						NIZO4125_0075	NIZO4121_1812	B4092_3633	NIZO4124_1685	NIZO4123_1050	B4091_3649	Lmo0065 homolog within ESAT-6 gene cluster
OG_3440	NIZO4089_0803	B4090_3954		NIZO4094_0028						NIZO4125_0076	NIZO4121_1811	B4092_3634	NIZO4124_1684	NIZO4123_1049	B4091_3648	Putative toxin component near putative ESAT-related proteins, repetitive
OG_1621	NIZO4089_3177	B4090_3317	BSU29200	NIZO4094_4609	RBAM_026250	B4140_2859	BAMF_2723	B4146_2971	B425_2907	NIZO4125_0295	NIZO4121_0868	B4092_3273	NIZO4124_0576	NIZO4123_1888	B4091_3552	acetyl-CoA carboxylase (carboxyltransferasesubunit alpha)
OG_1620	NIZO4089_3178	B4090_3318	BSU29210	NIZO4094_4610	RBAM_026260	B4140_2860	BAMF_2724	B4146_2970	B425_2908	NIZO4125_0296	NIZO4121_0869	B4092_3272	NIZO4124_0577	NIZO4123_1889	B4091_3551	acetyl-CoA carboxylase (carboxyltransferasesubunit beta)
OG_1623	NIZO4089_3174	B4090_3314	BSU29180	NIZO4094_4606	RBAM_026230	B4140_2857	BAMF_2721	B4146_2973	B425_2905	NIZO4125_0293	NIZO4121_0865	B4092_3276	NIZO4124_0573	NIZO4123_1886	B4091_3555	pyruvate kinase
OG_1622	NIZO4089_3175	B4090_3315	BSU29190	NIZO4094_4607	RBAM_026240	B4140_2858	BAMF_2722	B4146_2972	B425_2906	NIZO4125_0294	NIZO4121_0866	B4092_3275	NIZO4124_0574	NIZO4123_1887	B4091_3554	6-phosphofructokinase
OG_1625	NIZO4089_3170	B4090_3310	BSU29150	NIZO4094_4602	RBAM_026200	B4140_2854	BAMF_2718	B4146_2975	B425_2902	NIZO4125_0290	NIZO4121_0862	B4092_3279	NIZO4124_0569	NIZO4123_1883	B4091_3559	integral inner membrane protein
OG_1624	NIZO4089_3172	B4090_3312	BSU29170	NIZO4094_4604	RBAM_026220	B4140_2856	BAMF_2720	B4146_2974	B425_2904	NIZO4125_0292	NIZO4121_0864	B4092_3277	NIZO4124_0571	NIZO4123_1885	B4091_3557	integral inner membrane protein
OG_1627	NIZO4089_3168	B4090_3308	BSU29140	NIZO4094_4601	RBAM_026180	B4140_2852	BAMF_2717	B4146_2977	B425_2901	NIZO4125_0286	NIZO4121_0858	B4092_3280	NIZO4124_0567	NIZO4123_1879	B4091_3560	citrate synthase II
OG_1626	NIZO4089_3171	B4090_3311	BSU29160	NIZO4094_4603	RBAM_026210	B4140_2855	BAMF_2719	B4146_2976	B425_2903	NIZO4125_0291	NIZO4121_0863	B4092_3278	NIZO4124_0570	NIZO4123_1884	B4091_3558	permease
OG_1629	NIZO4089_3166	B4090_3306	BSU29120	NIZO4094_4599	RBAM_026160	B4140_2850	BAMF_2715	B4146_2979	B425_2899	NIZO4125_0284	NIZO4121_0856	B4092_3282	NIZO4124_0565	NIZO4123_1877	B4091_3562	malate dehydrogenase
OG_1628	NIZO4089_3167	B4090_3307	BSU29130	NIZO4094_4600	RBAM_026170	B4140_2851	BAMF_2716	B4146_2978	B425_2900	NIZO4125_0285	NIZO4121_0857	B4092_3281	NIZO4124_0566	NIZO4123_1878	B4091_3561	isocitrate dehydrogenase
OG_693	NIZO4089_2733	B4090_0018	BSU00200	NIZO4094_2295	RBAM_000260	B4140_0015	BAMF_0021	B4146_0003	B425_0015	NIZO4125_4399	NIZO4121_2270	B4092_0003	NIZO4124_2331	NIZO4123_3085	B4091_0003	DNA binding protein
OG_6152				NIZO4094_3496											B4091_2119	hypothetical protein
OG_7877								B4146_3475								hypothetical protein
OG_698	NIZO4089_2721	B4090_0006	BSU00130	NIZO4094_2307	RBAM_000160	B4140_0005	BAMF_0013	B4146_0011	B425_0005	NIZO4125_4387	NIZO4121_2259	B4092_0016	NIZO4124_2342	NIZO4123_3099	B4091_0016	seryl-tRNA synthetase
OG_6153				NIZO4094_3495											B4091_2120	hypothetical protein
OG_699	NIZO4089_2720	B4090_0005	BSU00120	NIZO4094_2308	RBAM_000150	B4140_0004	BAMF_0012	B4146_0012	B425_0004	NIZO4125_4385	NIZO4121_2258	B4092_0017	NIZO4124_2343	NIZO4123_3100	B4091_0017	glutamine amidotransferase
OG_3199	NIZO4089_2846	B4090_3009		NIZO4094_2793	RBAM_019780					NIZO4125_4469	NIZO4121_2778	B4092_2967	NIZO4124_0270	NIZO4123_0453	B4091_2980	two-component sensor histidine kinase
OG_3198			BSU32590		RBAM_029650	B4140_3143	BAMF_3054	B4146_3533	B425_3842	NIZO4125_3294	NIZO4121_1359	B4092_4308		NIZO4123_4229		FrlN
OG_3669	NIZO4089_1187	B4090_1283		NIZO4094_3853						NIZO4125_0785	NIZO4121_1674	B4092_1316	NIZO4124_3934	NIZO4123_0928	B4091_1206	Sperm-specific protein Don juan
OG_3668	NIZO4089_1170	B4090_1266		NIZO4094_3836						NIZO4125_0769	NIZO4121_1690	B4092_1333	NIZO4124_3918	NIZO4123_0945	B4091_1190	DNA-binding response regulator
OG_3663	NIZO4089_1146	B4090_1242		NIZO4094_3814						NIZO4125_0747	NIZO4121_1707	B4092_1355	NIZO4124_3897	NIZO4123_3036	B4091_1168	Putative cytoplasmic protein
OG_3662	NIZO4089_1142	B4090_1238		NIZO4094_3809						NIZO4125_0743	NIZO4121_1711	B4092_1359	NIZO4124_3893	NIZO4123_3040	B4091_1164	Ureidoglycine aminohydrolase
OG_3661	NIZO4089_1137	B4090_1236		NIZO4094_3805						NIZO4125_0738	NIZO4121_1716	B4092_1363	NIZO4124_3888	NIZO4123_3044	B4091_1160	Probable metabolite transport protein
OG_3660	NIZO4089_1129	B4090_1228		NIZO4094_3797						NIZO4125_0729	NIZO4121_1725	B4092_1370	NIZO4124_3880	NIZO4123_3053	B4091_1152	hypothetical protein
OG_3667	NIZO4089_1169	B4090_1265		NIZO4094_3835						NIZO4125_0768	NIZO4121_1691	B4092_1334	NIZO4124_3917	NIZO4123_0946	B4091_1189	Osmosensitive K+ channel histidine kinase KdpD (EC 2.7.3.-)
OG_3666	NIZO4089_1149	B4090_1246		NIZO4094_3817						NIZO4125_0750	NIZO4121_1704	B4092_1352	NIZO4124_3900	NIZO4123_3033	B4091_1171	Major facilitator family transporter
OG_3665	NIZO4089_1148	B4090_1245		NIZO4094_3816						NIZO4125_0749	NIZO4121_1705	B4092_1353	NIZO4124_3899	NIZO4123_3034	B4091_1170	Carbamate kinase (EC 2.7.2.2)
OG_3664	NIZO4089_1147	B4090_1243		NIZO4094_3815						NIZO4125_0748	NIZO4121_1706	B4092_1354	NIZO4124_3898	NIZO4123_3035	B4091_1169	FIG01227534: hypothetical protein
OG_113	NIZO4089_0567 NIZO4089_2038	B4090_2504	BSU21900	NIZO4094_4300	RBAM_020040	B4140_2775	BAMF_2090	B4146_2335	B425_2730	NIZO4125_1956	NIZO4121_3360	B4092_2474	NIZO4124_2863	NIZO4123_0087 NIZO4123_0220	B4091_2557	peroxidase
OG_112	NIZO4089_0566 NIZO4089_2039	B4090_2503	BSU21890	NIZO4094_4299	RBAM_020030	B4140_2776	BAMF_2089	B4146_2334	B425_2731	NIZO4125_1955	NIZO4121_3359	B4092_2473	NIZO4124_2864	NIZO4123_0086 NIZO4123_0221	B4091_2558	metal-dependent phosphohydrolase
OG_111	NIZO4089_0565 NIZO4089_2040	B4090_2502	BSU21880	NIZO4094_4298	RBAM_020020	B4140_2777	BAMF_2088	B4146_2333	B425_2732	NIZO4125_1954	NIZO4121_3358	B4092_2472	NIZO4124_2865	NIZO4123_0085 NIZO4123_0222	B4091_2559	lyase
OG_110	NIZO4089_0564 NIZO4089_2041	B4090_2501	BSU21870	NIZO4094_4297	RBAM_020010	B4140_2778	BAMF_2087	B4146_2332	B425_2733	NIZO4125_1953	NIZO4121_3357	B4092_2471	NIZO4124_2866	NIZO4123_0084 NIZO4123_0223	B4091_2560	dihydroxy-acid dehydratase
OG_117	NIZO4089_0574 NIZO4089_2031	B4090_2511	BSU21940	NIZO4094_4306	RBAM_020080	B4140_2770	BAMF_2094	B4146_2340	B425_2724	NIZO4125_1963	NIZO4121_3367	B4092_2480	NIZO4124_2856	NIZO4123_0094 NIZO4123_0213	B4091_2550	aprE, nprE, sacB production or activityregulator
OG_116	NIZO4089_0573 NIZO4089_2032	B4090_2510	BSU21930	NIZO4094_4305	RBAM_020070	B4140_2771	BAMF_2093	B4146_2339	B425_2725	NIZO4125_1962	NIZO4121_3366	B4092_2479	NIZO4124_2857	NIZO4123_0093 NIZO4123_0214	B4091_2551	cold-shock protein
OG_115	NIZO4089_0570 NIZO4089_2035	B4090_2507	BSU21920	NIZO4094_4303	RBAM_020060	B4140_2772	BAMF_2092	B4146_2338	B425_2727	NIZO4125_1959	NIZO4121_3363	B4092_2477	NIZO4124_2860	NIZO4123_0090 NIZO4123_0217	B4091_2554	UDP-glucose diacylglyceroltransferase
OG_114	NIZO4089_0569 NIZO4089_2036	B4090_2506	BSU21910	NIZO4094_4302	RBAM_020050	B4140_2773	BAMF_2091	B4146_2336	B425_2728	NIZO4125_1958	NIZO4121_3362	B4092_2476	NIZO4124_2861	NIZO4123_0089 NIZO4123_0218	B4091_2555	homoserine O-acetyltransferase
OG_438	NIZO4089_0517 NIZO4089_2088	B4090_2455	BSU19620	NIZO4094_4250	RBAM_019410	B4140_2089	BAMF_2037	B4146_2134	B425_2785	NIZO4125_1906	NIZO4121_3309	B4092_2424	NIZO4124_2912	NIZO4123_3267	B4091_2606	D-alanyl-D-alanine carboxypeptidase
OG_119	NIZO4089_0576 NIZO4089_2029	B4090_2513	BSU21960	NIZO4094_4308	RBAM_020100	B4140_2768	BAMF_2096	B4146_2342	B425_2722	NIZO4125_1965	NIZO4121_3369	B4092_2482	NIZO4124_2854	NIZO4123_0096 NIZO4123_0211	B4091_2548	hypothetical protein
OG_118	NIZO4089_0575 NIZO4089_2030	B4090_2512	BSU21950	NIZO4094_4307	RBAM_020090	B4140_2769	BAMF_2095	B4146_2341	B425_2723	NIZO4125_1964	NIZO4121_3368	B4092_2481	NIZO4124_2855	NIZO4123_0095 NIZO4123_0212	B4091_2549	hypothetical protein
OG_1264	NIZO4089_4148	B4090_1921	BSU16210	NIZO4094_3136	RBAM_016040	B4140_1927	BAMF_1692	B4146_1759	B425_1662	NIZO4125_1387	NIZO4121_4163	B4092_1916	NIZO4124_3392	NIZO4123_0043	B4091_1868	flagellar basal-body M-ring protein
OG_1689	NIZO4089_3056	B4090_3195	BSU28270	NIZO4094_4487	RBAM_025330	B4140_2168	BAMF_2634	B4146_3069	B425_2107	NIZO4125_0192	NIZO4121_0761	B4092_3159	NIZO4124_0455	NIZO4123_2616	B4091_2743	3-isopropylmalate dehydrogenase
OG_5669		B4090_4764					BAMF_0935				NIZO4121_4541					hypothetical protein
OG_1688	NIZO4089_3057	B4090_3196	BSU28280	NIZO4094_4488	RBAM_025340	B4140_2167	BAMF_2635	B4146_3068	B425_2106	NIZO4125_0193	NIZO4121_0762	B4092_3158	NIZO4124_0456	NIZO4123_2615	B4091_2742	2-isopropylmalate synthase
OG_5668							BAMF_0602		B425_4208			B4092_4770				hypothetical protein
OG_6156				NIZO4094_3480											B4091_2133	hypothetical protein
OG_6157				NIZO4094_3479											B4091_2134	hypothetical protein
OG_4947	NIZO4089_1290			NIZO4094_1843			BAMF_2888	B4146_3132								hypothetical protein
OG_4946		B4090_0841					BAMF_3093	B4146_3108				B4092_3198				SWI/SNF chromatin-remodeling complex subunitsnf22
OG_4237			BSU19830	NIZO4094_3588		B4140_2119		B4146_2149	B425_1833						B4091_2191	unknown
OG_7630								B4146_3540								hypothetical protein
OG_7631								B4146_2296								UPF0457 protein ynzG
OG_7632								B4146_2298								acetyltransferase, GNAT family
OG_4944		B4090_0836					BAMF_3095	B4146_3105				B4092_3195				DNA-dependent DNA polymerase, family A
OG_7634								B4146_2483								Uncharacterized protein ypuC (ORFX2)
OG_7635								B4146_2482								FIG01231374: hypothetical protein
OG_7636								B4146_3116								Phage protein
OG_7637								B4146_3113								Phage portal
OG_7638								B4146_1992								Long-chain-fatty-acid--CoA ligase (EC 6.2.1.3)
OG_4943		B4090_0834					BAMF_3098	B4146_3102				B4092_3192				hypothetical protein
OG_4942					RBAM_005590	B4140_0816	BAMF_0469		B425_0493							hypothetical protein
OG_4941			BSU27020		RBAM_026720	B4140_2904		B4146_2841								hypothetical protein
OG_4232			BSU19270		RBAM_019010	B4140_2046	BAMF_1997	B4146_2098	B425_2826							hypothetical protein
OG_6901														NIZO4123_1330		hypothetical protein
OG_6900														NIZO4123_3387		DedA family protein
OG_6903														NIZO4123_1242		FIG01240963: hypothetical protein
OG_6902														NIZO4123_1243		Thioredoxin reductase (EC 1.8.1.9)
OG_6905														NIZO4123_0480		L-asparaginase (EC 3.5.1.1)
OG_6904														NIZO4123_3098		Glycerate kinase (EC 2.7.1.31)
OG_6907														NIZO4123_0573		hypothetical protein
OG_6906														NIZO4123_0570		Zinc ABC transporter, inner membrane permeaseprotein ZnuB
OG_6909														NIZO4123_2348		Enoyl-CoA hydratase [isoleucine degradation](EC 4.2.1.17) / 3-hydroxyacyl-CoA dehydrogenase (EC1.1.1.35)
OG_6908														NIZO4123_0390		unknown
OG_8206		B4090_2444														hypothetical protein
OG_8207		B4090_3042														Transcriptional regulator, AraC/XylS family
OG_8200		B4090_0670														FIG01228993: hypothetical protein
OG_8201		B4090_0669														FIG01228993: hypothetical protein
OG_8202		B4090_0672														two-component response regulator
OG_8203		B4090_0671														FIG01228993: hypothetical protein
OG_8651												B4092_4954				hypothetical protein
OG_5012			BSU20670			B4140_2704	BAMF_2912						NIZO4124_4272			hypothetical protein
OG_3753			BSU30010		RBAM_027110	B4140_2948	BAMF_2800	B4146_3318	B425_2993	NIZO4125_0371	NIZO4121_0945					ABC transporter ATP-binding protein
OG_5013		B4090_3504					BAMF_0901				NIZO4121_4577		NIZO4124_4279			hypothetical protein
OG_5010				NIZO4094_3998								B4092_1170	NIZO4124_4079		B4091_1344	hypothetical protein
OG_8943	NIZO4089_3421															hypothetical protein
OG_8942	NIZO4089_0766															hypothetical protein
OG_4442	NIZO4089_3080	B4090_3218		NIZO4094_4512								B4092_3371	NIZO4124_0478		B4091_2720	FIG01246169: hypothetical protein
OG_5011		B4090_3517					BAMF_0889				NIZO4121_4591		NIZO4124_4267			hypothetical protein
OG_5875			BSU13260					B4146_1444								two-component sensor histidine kinase YkoG
OG_8946	NIZO4089_3555															Protein kinase
OG_8945	NIZO4089_3557															Phage protein
OG_8944	NIZO4089_3420															Chitinase (EC 3.2.1.14)
OG_5016		B4090_3986					BAMF_0908				NIZO4121_4572		NIZO4124_4284			hypothetical protein
OG_8949	NIZO4089_3552															Phage protein
OG_8948	NIZO4089_3553															Phage protein
OG_9138									B425_0967							hypothetical protein
OG_5017		B4090_4723 B4090_4772									NIZO4121_4570		NIZO4124_4287			hypothetical protein
OG_5014		B4090_3991					BAMF_0902				NIZO4121_4576		NIZO4124_4280			hypothetical protein
OG_5015		B4090_3989					BAMF_0904				NIZO4121_4575		NIZO4124_4282			DNA polymerase I-3'-5' exonuclease andpolymerase domains
OG_1681	NIZO4089_3086	B4090_3225	BSU28380	NIZO4094_4518	RBAM_025450	B4140_2154	BAMF_2644	B4146_3056	B425_2094	NIZO4125_0206	NIZO4121_0777	B4092_3364	NIZO4124_0484	NIZO4123_2602	B4091_2713	germination and sporulation lytic protein
OG_4443	NIZO4089_3082	B4090_3220		NIZO4094_4514								B4092_3369	NIZO4124_0480		B4091_2718	FIG01249580: hypothetical protein
OG_5548										NIZO4125_3917	NIZO4121_3034			NIZO4123_3903		4-amino, 4-deoxychorismate mutase (EC 5.4.99.-)# PapB
OG_5549										NIZO4125_3902	NIZO4121_3048			NIZO4123_3916		hypothetical protein
OG_1368	NIZO4089_3940	B4090_2130	BSU17880	NIZO4094_1578	RBAM_017680	B4140_1758	BAMF_1874	B4146_1940	B425_1954	NIZO4125_1612	NIZO4121_4389	B4092_2135	NIZO4124_3184	NIZO4123_1266	B4091_2243	hypothetical protein
OG_1369	NIZO4089_3938	B4090_2132	BSU17900	NIZO4094_1576	RBAM_017700	B4140_1756	BAMF_1876	B4146_1942	B425_1957	NIZO4125_1614	NIZO4121_4391	B4092_2137	NIZO4124_3182	NIZO4123_2000	B4091_2245	SirA
OG_1364	NIZO4089_1875	B4090_2670	BSU17820	NIZO4094_2477	RBAM_017610	B4140_1766	BAMF_1866	B4146_1934	B425_1946	NIZO4125_2122	NIZO4121_3525	B4092_2685	NIZO4124_2700	NIZO4123_3627	B4091_3315	phage-like replication protein
OG_1365	NIZO4089_3943	B4090_2127	BSU17850	NIZO4094_1581	RBAM_017650	B4140_1761	BAMF_1871	B4146_1937	B425_1951	NIZO4125_1609	NIZO4121_4386	B4092_2132	NIZO4124_3187	NIZO4123_1269	B4091_2240	LexA protein
OG_1366	NIZO4089_3942	B4090_2128	BSU17860	NIZO4094_1580	RBAM_017660	B4140_1760	BAMF_1872	B4146_1938	B425_1952	NIZO4125_1610	NIZO4121_4387	B4092_2133	NIZO4124_3186	NIZO4123_1268	B4091_2241	hypothetical protein
OG_1367	NIZO4089_3941	B4090_2129	BSU17870	NIZO4094_1579	RBAM_017670	B4140_1759	BAMF_1873	B4146_1939	B425_1953	NIZO4125_1611	NIZO4121_4388	B4092_2134	NIZO4124_3185	NIZO4123_1267	B4091_2242	hypothetical protein
OG_1360	NIZO4089_3988	B4090_2085	BSU17450	NIZO4094_1624	RBAM_017250	B4140_1798	BAMF_1814	B4146_1881	B425_1909	NIZO4125_1560	NIZO4121_4337	B4092_2078	NIZO4124_3229	NIZO4123_1309	B4091_2197	nitrogen metabolism transcriptional regulator
OG_1361	NIZO4089_3987	B4090_2086	BSU17460	NIZO4094_1623	RBAM_017260	B4140_1797	BAMF_1815	B4146_1882	B425_1910	NIZO4125_1561	NIZO4121_4338	B4092_2079	NIZO4124_3228	NIZO4123_1308	B4091_2198	glutamine synthetase
OG_1362	NIZO4089_0379	B4090_3966	BSU17640	NIZO4094_0019	RBAM_022540	B4140_2466	BAMF_2325	B4146_1911	B425_2485	NIZO4125_0084	NIZO4121_1124	B4092_3646	NIZO4124_1673	NIZO4123_1041	B4091_3636	alanine racemase
OG_1363	NIZO4089_1278	B4090_3162	BSU17730	NIZO4094_4455	RBAM_006250	B4140_0886	BAMF_0524	B4146_1924	B425_0555	NIZO4125_4624	NIZO4121_0725	B4092_3121	NIZO4124_0423	NIZO4123_4117	B4091_2826	hypothetical protein
OG_4441	NIZO4089_3076	B4090_3213		NIZO4094_4507								B4092_3141	NIZO4124_0474		B4091_2725	DNA methylase
OG_4626			BSU20480	NIZO4094_3477				B4146_2206	B425_1782						B4091_2136	phage protein
OG_4627			BSU20800	NIZO4094_3493				B4146_2226	B425_1761						B4091_2122	unknown
OG_4624			BSU20390	NIZO4094_3467				B4146_2200	B425_1791						B4091_2148	FIG01229679: hypothetical protein
OG_4625			BSU20400	NIZO4094_3468				B4146_2201	B425_1790						B4091_2147	hypothetical protein
OG_4622			BSU20370	NIZO4094_3465				B4146_2198	B425_1793						B4091_2150	DNA helicase, phage-associated
OG_4623			BSU20380	NIZO4094_3466				B4146_2199	B425_1792						B4091_2149	unknown
OG_4620			BSU19990	NIZO4094_3606				B4146_2166	B425_1820						B4091_2180	phage protein
OG_4621			BSU20350	NIZO4094_3463				B4146_2196	B425_1795						B4091_2152	Single-stranded-DNA-specific exonuclease RecJ,Bacteriophage SPBc2-type
OG_4628			BSU21190	NIZO4094_3543				B4146_2263	B425_1746						B4091_2065	unknown
OG_4629			BSU21210	NIZO4094_3545				B4146_2264	B425_1745						B4091_2063	unknown
OG_8367							BAMF_1255									hypothetical protein
OG_8366							BAMF_2882									hypothetical protein
OG_8365							BAMF_2880									hypothetical protein
OG_8364							BAMF_2884									hypothetical protein
OG_8363							BAMF_0905									hypothetical protein
OG_8362							BAMF_0898									hypothetical protein
OG_8361							BAMF_0903									hypothetical protein
OG_8360							BAMF_0885									hypothetical protein
OG_8369							BAMF_0893									hypothetical protein
OG_8368							BAMF_0888									hypothetical protein
OG_1108	NIZO4089_2350	B4090_1352	BSU11390	NIZO4094_3922	RBAM_011390	B4140_1225	BAMF_1212	B4146_1226	B425_1159	NIZO4125_0851	NIZO4121_1980	B4092_1247	NIZO4124_4002	NIZO4123_3521	B4091_1268	peptide ABC transporter permease
OG_1109	NIZO4089_2349	B4090_1353	BSU11400	NIZO4094_3923	RBAM_011400	B4140_1226	BAMF_1213	B4146_1227	B425_1160	NIZO4125_0852	NIZO4121_1981	B4092_1246	NIZO4124_4003	NIZO4123_3522	B4091_1269	peptide ABC transporter permease
OG_1100	NIZO4089_2360	B4090_1342	BSU11290	NIZO4094_3912	RBAM_011290	B4140_1215	BAMF_1202	B4146_1217	B425_1149	NIZO4125_0840	NIZO4121_1969	B4092_1257	NIZO4124_3992	NIZO4123_3510	B4091_1258	NAD(P) binding enzyme
OG_1101	NIZO4089_2359	B4090_1343	BSU11300	NIZO4094_3913	RBAM_011300	B4140_1216	BAMF_1203	B4146_1218	B425_1150	NIZO4125_0841	NIZO4121_1970	B4092_1256	NIZO4124_3993	NIZO4123_3511	B4091_1259	positive regulator of comK
OG_1102	NIZO4089_2358	B4090_1344	BSU11310	NIZO4094_3914	RBAM_011310	B4140_1217	BAMF_1204	B4146_1219	B425_1151	NIZO4125_0842	NIZO4121_1971	B4092_1255	NIZO4124_3994	NIZO4123_3512	B4091_1260	late competence gene
OG_1103	NIZO4089_2357	B4090_1345	BSU11320	NIZO4094_3915	RBAM_011320	B4140_1218	BAMF_1205	B4146_1220	B425_1152	NIZO4125_0843	NIZO4121_1972	B4092_1254	NIZO4124_3995	NIZO4123_3513	B4091_1261	hypothetical protein
OG_1104	NIZO4089_2356	B4090_1346	BSU11330	NIZO4094_3916	RBAM_011330	B4140_1219	BAMF_1206	B4146_1221	B425_1153	NIZO4125_0844	NIZO4121_1973	B4092_1253	NIZO4124_3996	NIZO4123_3514	B4091_1262	3-oxoacyl-ACP synthase
OG_1105	NIZO4089_2355	B4090_1347	BSU11340	NIZO4094_3917	RBAM_011340	B4140_1220	BAMF_1207	B4146_1222	B425_1154	NIZO4125_0845	NIZO4121_1974	B4092_1252	NIZO4124_3997	NIZO4123_3515	B4091_1263	beta-ketoacyl-ACP synthase
OG_1106	NIZO4089_2354	B4090_1348	BSU11350	NIZO4094_3918	RBAM_011350	B4140_1221	BAMF_1208	B4146_1223	B425_1155	NIZO4125_0847	NIZO4121_1976	B4092_1251	NIZO4124_3998	NIZO4123_3517	B4091_1264	hypothetical protein
OG_1107	NIZO4089_2353	B4090_1349	BSU11360	NIZO4094_3919	RBAM_011360	B4140_1222	BAMF_1209	B4146_1224	B425_1156	NIZO4125_0848	NIZO4121_1977	B4092_1250	NIZO4124_3999	NIZO4123_3518	B4091_1265	peptide ABC transporter ATP-binding protein
OG_4546	NIZO4089_4050	B4090_2019		NIZO4094_3039								B4092_2015	NIZO4124_3293		B4091_1965	FIG01234510: hypothetical protein
OG_4544	NIZO4089_4043	B4090_2027		NIZO4094_0124								B4092_2023	NIZO4124_3284		B4091_1973	FIG01246534: hypothetical protein
OG_6290						B4140_0521			B425_0248							hypothetical protein
OG_5289								B4146_2262	B425_1748						B4091_2067	hypothetical protein
OG_5288								B4146_2261	B425_1749						B4091_2068	hypothetical protein
OG_5287								B4146_2260	B425_1750						B4091_2069	hypothetical protein
OG_5286								B4146_2259	B425_1751						B4091_2070	hypothetical protein
OG_5285								B4146_2258	B425_1752						B4091_2071	hypothetical protein
OG_5284								B4146_2256				B4092_4745			B4091_2073	unknown
OG_5283				NIZO4094_3481				B4146_2212							B4091_2132	hypothetical protein
OG_5282			BSU20550					B4146_2211	B425_1775							hypothetical protein
OG_5281			BSU20510			B4140_1308		B4146_2209								hypothetical protein
OG_5280			BSU20270					B4146_2189	B425_1799							hypothetical protein
OG_5495										NIZO4125_0266	NIZO4121_0838			NIZO4123_1859		hypothetical protein
OG_5493										NIZO4125_0949	NIZO4121_0651			NIZO4123_1718		hypothetical protein
OG_8873												B4092_4942				hypothetical protein
OG_5667					RBAM_005650		BAMF_0475		B425_0499							hypothetical protein
OG_5666					RBAM_004590		BAMF_0404		B425_0420							hypothetical protein
OG_2457		B4090_4075	BSU35250	NIZO4094_1059	RBAM_032400	B4140_3358	BAMF_3366	B4146_3741	B425_3552	NIZO4125_2857	NIZO4121_0338	B4092_4055	NIZO4124_2191	NIZO4123_3382	B4091_4101	cell-division ABC transporter
OG_2456		B4090_4076	BSU35260	NIZO4094_1058	RBAM_032410	B4140_3357	BAMF_3367	B4146_3740	B425_3551	NIZO4125_2858	NIZO4121_0339	B4092_4056	NIZO4124_2192	NIZO4123_3381	B4091_4102	cell-division ABC transporter ATP-bindingprotein
OG_2455		B4090_4078	BSU35270	NIZO4094_1056	RBAM_032420	B4140_3356	BAMF_3368	B4146_3739	B425_3550	NIZO4125_2860	NIZO4121_0340	B4092_4058	NIZO4124_2194	NIZO4123_3379	B4091_4104	cytochrome c551
OG_2454		B4090_4079	BSU35280	NIZO4094_1055	RBAM_032430	B4140_3355	BAMF_3369	B4146_3738	B425_3549	NIZO4125_2861	NIZO4121_0341	B4092_4059	NIZO4124_2195	NIZO4123_3378	B4091_4105	integral inner membrane protein
OG_2453		B4090_4080	BSU35290	NIZO4094_1054	RBAM_032440	B4140_3354	BAMF_3370	B4146_3737	B425_3548	NIZO4125_2862	NIZO4121_0342	B4092_4060	NIZO4124_2196	NIZO4123_3377	B4091_4106	peptide chain release factor 2
OG_2452		B4090_4081	BSU35300	NIZO4094_1053	RBAM_032450	B4140_3353	BAMF_3371	B4146_3736	B425_3547	NIZO4125_2863	NIZO4121_0343	B4092_4061	NIZO4124_2197	NIZO4123_3376	B4091_4107	translocase binding subunit (ATPase)
OG_2451		B4090_4082	BSU35310	NIZO4094_1052	RBAM_032460	B4140_3352	BAMF_3372	B4146_3735	B425_3546	NIZO4125_2864	NIZO4121_0344	B4092_4062	NIZO4124_2198	NIZO4123_3375	B4091_4108	ribosome-associated sigma 54 modulation protein
OG_2450		B4090_4083	BSU35319	NIZO4094_1051	RBAM_032470	B4140_3351	BAMF_3373	B4146_3734	B425_3545	NIZO4125_2865	NIZO4121_0345	B4092_4063	NIZO4124_2199	NIZO4123_3374	B4091_4109	hypothetical protein
OG_9073											NIZO4121_2752					hypothetical protein
OG_5499										NIZO4125_0525	NIZO4121_3659			NIZO4123_2158		Transcriptional regulator, TetR family
OG_2109		B4090_0343	BSU07240	NIZO4094_2178	RBAM_007380	B4140_0234	BAMF_0694	B4146_0768	B425_0614	NIZO4125_4156	NIZO4121_2133	B4092_0275	NIZO4124_2468	NIZO4123_3690	B4091_0276	hypothetical protein
OG_2108	NIZO4089_3812	B4090_2305	BSU07140	NIZO4094_1434	RBAM_007290	B4140_0243	BAMF_0685	B4146_0760	B425_0623	NIZO4125_1749	NIZO4121_3153	B4092_2277	NIZO4124_3060	NIZO4123_2371		hypothetical protein
OG_2459		B4090_4049	BSU34960	NIZO4094_1085	RBAM_032160	B4140_3386	BAMF_3341	B4146_3765	B425_3578	NIZO4125_2833	NIZO4121_0315	B4092_4029	NIZO4124_2165	NIZO4123_2073	B4091_4074	O-acetyltransferase
OG_2458		B4090_0806	BSU35020	NIZO4094_0376	RBAM_032210	B4140_3380	BAMF_3346	B4146_3759	B425_3573	NIZO4125_3626	NIZO4121_2369	B4092_0690	NIZO4124_0866	NIZO4123_0888	B4091_0799	N-acetylglucosamine-6-phosphate isomerase
OG_5949			BSU11950					B4146_2790								hypothetical protein
OG_3850		B4090_4499		NIZO4094_0637						NIZO4125_3285	NIZO4121_1370	B4092_4323	NIZO4124_1337	NIZO4123_4216	B4091_4526	Transcriptional regulator ArcR essential for anaerobic expression of the ADI pathway, Crp/Fnr family
OG_3851		B4090_4500		NIZO4094_0636						NIZO4125_3286	NIZO4121_1369	B4092_4322	NIZO4124_1338	NIZO4123_4217	B4091_4527	Beta-glucosidase (EC 3.2.1.21)
OG_3852		B4090_4501		NIZO4094_0635						NIZO4125_3287	NIZO4121_1368	B4092_4321	NIZO4124_1340	NIZO4123_4218	B4091_4529	PTS system, cellobiose-specific IIC component (EC 2.7.1.69)
OG_3853		B4090_4512		NIZO4094_0621						NIZO4125_3297	NIZO4121_1356	B4092_4305	NIZO4124_1351	NIZO4123_4232	B4091_4543	Uncharacterized protein in polymyxin biosynthetic cluster
OG_3854				NIZO4094_0613						NIZO4125_3311	NIZO4121_1343	B4092_4292	NIZO4124_1362	NIZO4123_2272 NIZO4123_2317	B4091_4555	hypothetical protein
OG_3855		B4090_4530		NIZO4094_0609						NIZO4125_3316	NIZO4121_1339	B4092_4289	NIZO4124_1366	NIZO4123_2313	B4091_4559	Beta-glucosidase (EC 3.2.1.21); 6-phospho-beta-glucosidase (EC 3.2.1.86)
OG_3856		B4090_4536		NIZO4094_0603						NIZO4125_3322	NIZO4121_1333	B4092_4283	NIZO4124_1372	NIZO4123_2307	B4091_4565	Thiaminase II (EC 3.5.99.2)
OG_3857		B4090_4537		NIZO4094_0602						NIZO4125_3323	NIZO4121_1332	B4092_4282	NIZO4124_1373	NIZO4123_2306	B4091_4566	FIG01239786: hypothetical protein
OG_3858		B4090_4575		NIZO4094_0565						NIZO4125_3356	NIZO4121_1291	B4092_4247	NIZO4124_1410	NIZO4123_1832	B4091_4599	FIG01249520: hypothetical protein
OG_3859		B4090_4576		NIZO4094_0564						NIZO4125_3357	NIZO4121_1290	B4092_4246	NIZO4124_1411	NIZO4123_1831	B4091_4600	FIG01225345: hypothetical protein
OG_9075											NIZO4121_2750					Thiol peroxidase, Tpx-type (EC 1.11.1.15)
OG_5943		B4090_2216						B4146_2743								resolvase
OG_4643	NIZO4089_0406		BSU26100					B4146_2778	B425_2301			B4092_1592				hypothetical protein
OG_5945			BSU25870					B4146_2756								hypothetical protein
OG_9076											NIZO4121_0772					hypothetical protein
OG_6228										NIZO4125_2914				NIZO4123_3326		Glycosyl transferase, group 2 family protein(EC 2.4.-.-)
OG_6229										NIZO4125_2903				NIZO4123_3337		UDP-N-acetylglucosamine 2-epimerase (EC5.1.3.14)
OG_6220											NIZO4121_2069			NIZO4123_2988		hypothetical protein
OG_6221										NIZO4125_0724				NIZO4123_3058		hypothetical protein
OG_6222		B4090_2077												NIZO4123_3193		FIG01239145: hypothetical protein
OG_6223										NIZO4125_2920				NIZO4123_3320		Glycosyl transferase, group 1 family protein
OG_6224										NIZO4125_2919				NIZO4123_3321		Glycosyl transferase, group 1 family protein
OG_6225										NIZO4125_2918				NIZO4123_3322		UDP-glucose dehydrogenase (EC 1.1.1.22)
OG_6226										NIZO4125_2916				NIZO4123_3324		hypothetical protein
OG_6227										NIZO4125_2915				NIZO4123_3325		glycosyltransferase, GT2 family( EC:2.4.1.- )
OG_9077											NIZO4121_2749					hypothetical protein
OG_3274	NIZO4089_0254 NIZO4089_1731	B4090_1658		NIZO4094_3398						NIZO4125_1120	NIZO4121_3897	B4092_1654	NIZO4124_4352		B4091_1692	FIG01234469: hypothetical protein
OG_3275	NIZO4089_0276 NIZO4089_1753	B4090_1680		NIZO4094_3375						NIZO4125_1142	NIZO4121_3921	B4092_1676	NIZO4124_4374		B4091_1670	3-oxoacyl-[acyl-carrier protein] reductase (EC 1.1.1.100)
OG_3276	NIZO4089_0459 NIZO4089_2146	B4090_2396		NIZO4094_1340						NIZO4125_1844	NIZO4121_3247	B4092_2369	NIZO4124_2970		B4091_2463	hypothetical protein
OG_3277	NIZO4089_0460 NIZO4089_2145	B4090_2397		NIZO4094_1339						NIZO4125_1845	NIZO4121_3248	B4092_2370	NIZO4124_2969		B4091_2466	FIG01245337: hypothetical protein
OG_3270			BSU17150		RBAM_016950 RBAM_021950	B4140_1287 B4140_1832 B4140_2529	BAMF_1783	B4146_1853	B425_1873							BaeG
OG_3271			BSU19010 BSU21590	NIZO4094_0072 NIZO4094_3584	RBAM_026610		BAMF_1270		B425_1220					NIZO4123_3195	B4091_2026	hypothetical protein
OG_3272				NIZO4094_0305		B4140_2733	BAMF_0851 BAMF_3082			NIZO4125_0499		B4092_3867	NIZO4124_2029	NIZO4123_4466	B4091_2801	phage head-tail joining protein
OG_3273				NIZO4094_0302		B4140_2736	BAMF_2899 BAMF_3079			NIZO4125_0502		B4092_3864	NIZO4124_2026	NIZO4123_4469	B4091_2804	hypothetical protein
OG_3278	NIZO4089_0461 NIZO4089_2144	B4090_2398		NIZO4094_1338						NIZO4125_1847	NIZO4121_3250	B4092_2371	NIZO4124_2968		B4091_2467	FIG01250463: hypothetical protein
OG_3279	NIZO4089_0463 NIZO4089_2142	B4090_2400		NIZO4094_1337						NIZO4125_1849	NIZO4121_3252	B4092_2372	NIZO4124_2967		B4091_2469	FIG01245164: hypothetical protein
OG_306	NIZO4089_2993	B4090_0042	BSU00640	NIZO4094_1649	RBAM_000750	B4140_0038	BAMF_0064	B4146_0059	B425_0037	NIZO4125_4445	NIZO4121_2495	B4092_0086	NIZO4124_0020	NIZO4123_1199 NIZO4123_1942	B4091_0042	stage II sporulation protein E
OG_307	NIZO4089_2994	B4090_0041	BSU00650	NIZO4094_1648	RBAM_000760	B4140_0037	BAMF_0065	B4146_0060	B425_0036	NIZO4125_4446	NIZO4121_2494	B4092_0085	NIZO4124_0019	NIZO4123_1200 NIZO4123_1943	B4091_0041	hypothetical protein
OG_304	NIZO4089_2990	B4090_0047	BSU00610	NIZO4094_1652	RBAM_000700	B4140_0043	BAMF_0061	B4146_0054	B425_0042	NIZO4125_4441	NIZO4121_2498	B4092_0061	NIZO4124_0023	NIZO4123_1196 NIZO4123_1937	B4091_0047	hypothetical protein
OG_305	NIZO4089_2992	B4090_0045	BSU00630	NIZO4094_1650	RBAM_000720	B4140_0041	BAMF_0063	B4146_0056	B425_0040	NIZO4125_4443	NIZO4121_2496	B4092_0063	NIZO4124_0021	NIZO4123_1198 NIZO4123_1941	B4091_0045	polyribonucleotide nucleotidyltransferase orphosphorylase
OG_302	NIZO4089_2988	B4090_0049	BSU00590	NIZO4094_1654	RBAM_000680	B4140_0045	BAMF_0059	B4146_0052	B425_0044	NIZO4125_4439	NIZO4121_2500	B4092_0059	NIZO4124_0025	NIZO4123_1194 NIZO4123_1935	B4091_0049	ribosomal RNA binding protein; heat shockprotein
OG_303	NIZO4089_2989	B4090_0048	BSU00600	NIZO4094_1653	RBAM_000690	B4140_0044	BAMF_0060	B4146_0053	B425_0043	NIZO4125_4440	NIZO4121_2499	B4092_0060	NIZO4124_0024	NIZO4123_1195 NIZO4123_1936	B4091_0048	spore protein involved in the shaping of thespore coat
OG_300	NIZO4089_2986	B4090_0051	BSU00570	NIZO4094_1656	RBAM_000660	B4140_0047	BAMF_0057	B4146_0050	B425_0046	NIZO4125_4437	NIZO4121_2502	B4092_0057	NIZO4124_0027	NIZO4123_1192 NIZO4123_1933	B4091_0051	exporter
OG_301	NIZO4089_2987	B4090_0050	BSU00580	NIZO4094_1655	RBAM_000670	B4140_0046	BAMF_0058	B4146_0051	B425_0045	NIZO4125_4438	NIZO4121_2501	B4092_0058	NIZO4124_0026	NIZO4123_1193 NIZO4123_1934	B4091_0050	fusion methylase and nucleotidepyrophosphohydrolase
OG_5184					RBAM_035830	B4140_3664	BAMF_3695		B425_3200							Ferrichrome transport system permease fhuG
OG_308	NIZO4089_2995	B4090_0040	BSU00660	NIZO4094_1647	RBAM_000770	B4140_0036	BAMF_0066	B4146_0061	B425_0035	NIZO4125_4447	NIZO4121_2493	B4092_0084	NIZO4124_0018	NIZO4123_1201 NIZO4123_2410	B4091_0040	serine/threonine-protein kinase
OG_309	NIZO4089_2996	B4090_0039	BSU00670	NIZO4094_1646	RBAM_000780	B4140_0035	BAMF_0067	B4146_0062	B425_0034	NIZO4125_4448	NIZO4121_2492	B4092_0083	NIZO4124_0017	NIZO4123_1202 NIZO4123_2411	B4091_0039	tRNA(Ile)-lysidine synthase
OG_7177						B4140_2369										hypothetical protein
OG_7176						B4140_0836										hypothetical protein
OG_7175						B4140_0994										hypothetical protein
OG_7174						B4140_1556										hypothetical protein
OG_908	NIZO4089_0126	B4090_0888	BSU07640	NIZO4094_0361	RBAM_007840	B4140_0403	BAMF_0732	B4146_0806	B425_0717	NIZO4125_3703	NIZO4121_2288	B4092_0625	NIZO4124_0929	NIZO4123_4074	B4091_0739	acylphosphatase
OG_909	NIZO4089_0125	B4090_0889	BSU07650	NIZO4094_0360	RBAM_007850	B4140_0402	BAMF_0733	B4146_0807	B425_0718	NIZO4125_3704	NIZO4121_2287	B4092_0624	NIZO4124_0930	NIZO4123_4073	B4091_0738	sulfur carrier
OG_7171						B4140_2847										hypothetical protein
OG_7170						B4140_3839										hypothetical protein
OG_904	NIZO4089_0135	B4090_0876	BSU07550	NIZO4094_0429	RBAM_007710	B4140_0207	BAMF_0716	B4146_0796	B425_0589	NIZO4125_3689	NIZO4121_2300	B4092_0634	NIZO4124_0920	NIZO4123_4086	B4091_0748	heat stress induced protein
OG_905	NIZO4089_0134	B4090_0877	BSU07570	NIZO4094_0430	RBAM_007730	B4140_0205	BAMF_0718	B4146_0798	B425_0587	NIZO4125_3691	NIZO4121_2299	B4092_0633	NIZO4124_0921	NIZO4123_4085	B4091_0747	2-oxoglutarate/malate transporter
OG_906	NIZO4089_0131	B4090_0883	BSU07620	NIZO4094_0433	RBAM_007820	B4140_0405	BAMF_0730	B4146_0804	B425_0715	NIZO4125_3697	NIZO4121_2294	B4092_0630	NIZO4124_0924	NIZO4123_4080	B4091_0744	metal-dependent hydrolase
OG_907	NIZO4089_0129	B4090_0885	BSU07630	NIZO4094_0364	RBAM_007830	B4140_0404	BAMF_0731	B4146_0805	B425_0716	NIZO4125_3699	NIZO4121_2292	B4092_0628	NIZO4124_0926	NIZO4123_4078	B4091_0742	nitric oxide synthase oxygenase
OG_900	NIZO4089_1165	B4090_1260	BSU06910	NIZO4094_3831	RBAM_007260	B4140_0246	BAMF_0682	B4146_0737	B425_0626	NIZO4125_0763	NIZO4121_1696	B4092_1338	NIZO4124_3913	NIZO4123_3020	B4091_1185	protein cotJC
OG_901	NIZO4089_0139	B4090_0872	BSU07420	NIZO4094_0425	RBAM_007660	B4140_0212	BAMF_0711	B4146_0787	B425_0594	NIZO4125_3684	NIZO4121_2305	B4092_0638	NIZO4124_0916	NIZO4123_4091	B4091_0751	ABC transporter ATP-binding protein
OG_902	NIZO4089_0137	B4090_0874	BSU07450	NIZO4094_0427	RBAM_007690	B4140_0209	BAMF_0714	B4146_0790	B425_0592	NIZO4125_3686	NIZO4121_2303	B4092_0636	NIZO4124_0918	NIZO4123_4089	B4091_0750	quinone oxidoreductase
OG_903	NIZO4089_0136	B4090_0875	BSU07530	NIZO4094_0428	RBAM_007700	B4140_0208	BAMF_0715	B4146_0795	B425_0590	NIZO4125_3687	NIZO4121_2302	B4092_0635	NIZO4124_0919	NIZO4123_4088	B4091_0749	hypothetical protein
OG_9136									B425_0630							Chaperone protein DnaJ
OG_1742	NIZO4089_3243	B4090_3384	BSU29830	NIZO4094_4676	RBAM_026940	B4140_2929	BAMF_2782	B4146_3186	B425_2976	NIZO4125_0351	NIZO4121_0924	B4092_3208	NIZO4124_0638	NIZO4123_0178	B4091_3489	hypothetical protein
OG_9130									B425_0864							Cell division protein FtsK
OG_1743	NIZO4089_3244	B4090_3385	BSU29840	NIZO4094_4677	RBAM_026950	B4140_2930	BAMF_2783	B4146_3187	B425_2977	NIZO4125_0352	NIZO4121_0925	B4092_3207	NIZO4124_0639	NIZO4123_0179	B4091_3488	thiol-disulfide oxidoreductase
OG_1740	NIZO4089_3241	B4090_3382	BSU29805	NIZO4094_4674	RBAM_026920	B4140_2927	BAMF_2780	B4146_3184	B425_2974	NIZO4125_0349	NIZO4121_0922	B4092_3210	NIZO4124_0636	NIZO4123_0176	B4091_3491	DNA translocase stage III sporulation protein
OG_8718												B4092_4852				hypothetical protein
OG_5708	NIZO4089_3664 NIZO4089_3675															Exonuclease SbcC
OG_5709	NIZO4089_3665 NIZO4089_3674															hypothetical protein
OG_5878						B4140_1442		B4146_1464								FIG01235741: hypothetical protein
OG_5879			BSU13650					B4146_1486								small membrane protein
OG_1829	NIZO4089_0736	B4090_3883	BSU31640	NIZO4094_1928	RBAM_028720	B4140_3237	BAMF_2963	B4146_3394	B425_3936	NIZO4125_0008	NIZO4121_1879	B4092_3567	NIZO4124_1755	NIZO4123_3396	B4091_3716	non essential component of Na+/H+ antiporter
OG_1828	NIZO4089_0737	B4090_3884	BSU31630	NIZO4094_1927	RBAM_028710	B4140_3238	BAMF_2962	B4146_3393	B425_3937	NIZO4125_0009	NIZO4121_1878	B4092_3568	NIZO4124_1754	NIZO4123_3395	B4091_3715	Na+/H+ antiporter
OG_1827	NIZO4089_0738	B4090_3885	BSU31620	NIZO4094_1926	RBAM_028700	B4140_3239	BAMF_2961	B4146_3392	B425_3938	NIZO4125_0010	NIZO4121_1877	B4092_3569	NIZO4124_1753	NIZO4123_3394	B4091_3714	Na+/H+ antiporter
OG_1826	NIZO4089_0739	B4090_3886	BSU31610	NIZO4094_1925	RBAM_028690	B4140_3240	BAMF_2960	B4146_3391	B425_3939	NIZO4125_0011	NIZO4121_1876	B4092_3570	NIZO4124_1752	NIZO4123_3393	B4091_3713	Na+/H+ antiporter complex
OG_1825	NIZO4089_0740	B4090_3887	BSU31600	NIZO4094_1924	RBAM_028680	B4140_3241	BAMF_2959	B4146_3390	B425_3940	NIZO4125_0012	NIZO4121_1875	B4092_3571	NIZO4124_1751	NIZO4123_3392	B4091_3712	Na+/H+ antiporter
OG_1824	NIZO4089_0747	B4090_3895	BSU31530	NIZO4094_1917	RBAM_028630	B4140_3250	BAMF_2953	B4146_3383	B425_3947	NIZO4125_0021	NIZO4121_1866	B4092_3578	NIZO4124_1744	NIZO4123_4502	B4091_3704	two-component response regulator
OG_1823	NIZO4089_0748	B4090_3896	BSU31520	NIZO4094_1916	RBAM_028620	B4140_3251	BAMF_2952	B4146_3382	B425_3948	NIZO4125_0022	NIZO4121_1865	B4092_3579	NIZO4124_1743	NIZO4123_4503	B4091_3703	sensor histidine kinase
OG_1822	NIZO4089_0749	B4090_3897	BSU31510	NIZO4094_1915	RBAM_028610	B4140_3252	BAMF_2951	B4146_3381	B425_3949	NIZO4125_0023	NIZO4121_1864	B4092_3580	NIZO4124_1742	NIZO4123_4504	B4091_3702	integral inner membrane protein
OG_1821	NIZO4089_0750	B4090_3898	BSU31500	NIZO4094_1914	RBAM_028600	B4140_3253	BAMF_2950	B4146_3380	B425_3950	NIZO4125_0024	NIZO4121_1863	B4092_3581	NIZO4124_1741	NIZO4123_4505	B4091_3701	hypothetical protein
OG_1820	NIZO4089_0751	B4090_3899	BSU31490	NIZO4094_1913	RBAM_028590	B4140_3254	BAMF_2949	B4146_3379	B425_3951	NIZO4125_0025	NIZO4121_1862	B4092_3582	NIZO4124_1740	NIZO4123_4506	B4091_3700	penicillin-binding protein 4
OG_2738		B4090_4256	BSU36960	NIZO4094_0879	RBAM_034120	B4140_3831	BAMF_3533	B4146_3895	B425_3370	NIZO4125_3055	NIZO4121_1601	B4092_4571	NIZO4124_1092		B4091_4280	hypothetical protein
OG_2739		B4090_4255	BSU36950	NIZO4094_0880	RBAM_034110	B4140_3832	BAMF_3532	B4146_3896	B425_3371	NIZO4125_3054	NIZO4121_1602	B4092_4572	NIZO4124_1091		B4091_4279	ribosome maturation factor
OG_5701	NIZO4089_3585 NIZO4089_3754															hypothetical protein
OG_2732		B4090_4269	BSU37040	NIZO4094_0866	RBAM_034200	B4140_3823	BAMF_3541	B4146_3887	B425_3362	NIZO4125_3066	NIZO4121_1589	B4092_4558	NIZO4124_1105		B4091_4293	transporter
OG_2733		B4090_4268	BSU37030	NIZO4094_0867	RBAM_034190	B4140_3824	BAMF_3540	B4146_3888	B425_3363	NIZO4125_3065	NIZO4121_1590	B4092_4559	NIZO4124_1104		B4091_4292	polar chromosome segregation protein
OG_2730		B4090_4273	BSU37070	NIZO4094_0863	RBAM_034230	B4140_3820	BAMF_3544	B4146_3884	B425_3359	NIZO4125_3069	NIZO4121_1585	B4092_4555	NIZO4124_1108		B4091_4297	50S ribosomal protein L31
OG_2731		B4090_4272	BSU37060	NIZO4094_0864	RBAM_034220	B4140_3821	BAMF_3543	B4146_3885	B425_3360	NIZO4125_3068	NIZO4121_1586	B4092_4556	NIZO4124_1107		B4091_4296	thymidine kinase
OG_2736		B4090_4265	BSU37000	NIZO4094_0870	RBAM_034160	B4140_3827	BAMF_3537	B4146_3891	B425_3366	NIZO4125_3062	NIZO4121_1593	B4092_4562	NIZO4124_1101		B4091_4289	glutamine methylase of release factor 1
OG_2737		B4090_4258	BSU36970	NIZO4094_0877	RBAM_034130	B4140_3830	BAMF_3534	B4146_3894	B425_3369	NIZO4125_3056	NIZO4121_1599	B4092_4568	NIZO4124_1094		B4091_4283	stage II sporulation protein R
OG_2734		B4090_4267	BSU37020	NIZO4094_0868	RBAM_034180	B4140_3825	BAMF_3539	B4146_3889	B425_3364	NIZO4125_3064	NIZO4121_1591	B4092_4560	NIZO4124_1103		B4091_4291	Lactoylglutathione lyase
OG_2735		B4090_4266	BSU37010	NIZO4094_0869	RBAM_034170	B4140_3826	BAMF_3538	B4146_3890	B425_3365	NIZO4125_3063	NIZO4121_1592	B4092_4561	NIZO4124_1102		B4091_4290	peptide chain release factor 1
OG_4479		B4090_4456		NIZO4094_0677								B4092_4364	NIZO4124_1297	NIZO4123_4415	B4091_4484	FIG01234950: hypothetical protein
OG_4478				NIZO4094_0823						NIZO4125_3108	NIZO4121_1547	B4092_4514	NIZO4124_1149		B4091_4337	4-oxalocrotonate decarboxylase (EC 4.1.1.77)
OG_4473	NIZO4089_0925	B4090_0676		NIZO4094_2442								B4092_0393	NIZO4124_1043		B4091_0605	hypothetical protein
OG_4472	NIZO4089_0915	B4090_0662		NIZO4094_2433								B4092_0403	NIZO4124_1034		B4091_0595	FIG01252991: hypothetical protein
OG_4471	NIZO4089_0894	B4090_0641		NIZO4094_2412								B4092_0426	NIZO4124_1013		B4091_0574	FIG01232457: hypothetical protein
OG_4470	NIZO4089_0891	B4090_0631		NIZO4094_2409								B4092_0435	NIZO4124_1010		B4091_0564	hypothetical protein
OG_4477				NIZO4094_0824						NIZO4125_3107	NIZO4121_1548	B4092_4515	NIZO4124_1148		B4091_4336	4-oxalocrotonate tautomerase (EC 5.3.2.-)
OG_4476				NIZO4094_0825						NIZO4125_3106	NIZO4121_1549	B4092_4516	NIZO4124_1147		B4091_4335	3,4-dihydroxyphenylacetate 2,3-dioxygenase (EC 1.13.11.15)
OG_4475		B4090_4285		NIZO4094_0852						NIZO4125_3081		B4092_4544	NIZO4124_1119		B4091_4307	hypothetical protein
OG_4474		B4090_4283		NIZO4094_0854						NIZO4125_3079	NIZO4121_1575	B4092_4546	NIZO4124_1117			hypothetical protein
OG_8086															B4091_3945	hypothetical protein
OG_8087															B4091_2786	Mobile element protein
OG_8084															B4091_2125	hypothetical protein
OG_8085															B4091_2127	hypothetical protein
OG_8082															B4091_2789	hypothetical protein
OG_8083															B4091_2130	hypothetical protein
OG_8080															B4091_1433	phage related protein
OG_8081															B4091_0912	Glutamate-1-semialdehyde aminotransferase (EC 5.4.3.8)
OG_8088															B4091_2137	hypothetical protein
OG_8089															B4091_2138	hypothetical protein
OG_8778												B4092_4710				FIG01236370: hypothetical protein
OG_8779												B4092_4707				hypothetical protein
OG_8770												B4092_5011				hypothetical protein
OG_8771												B4092_4760				hypothetical protein
OG_8772												B4092_4761				hypothetical protein
OG_8773												B4092_4938				hypothetical protein
OG_8774												B4092_5008				hypothetical protein
OG_8775												B4092_4912				hypothetical protein
OG_8776												B4092_4704				hypothetical protein
OG_8777												B4092_4709				hypothetical protein
OG_2848	NIZO4089_3992	B4090_2081		NIZO4094_0068	RBAM_012060	B4140_1305		B4146_2061		NIZO4125_1556	NIZO4121_4333	B4092_2074	NIZO4124_3233	NIZO4123_1313	B4091_2023	hypothetical protein
OG_2849		B4090_2359	BSU19100	NIZO4094_1378		B4140_1785	BAMF_3642	B4146_2078	B425_3259	NIZO4125_1800	NIZO4121_3204	B4092_2331	NIZO4124_3007		B4091_2421	helix-turn-helix, type 11 domain-containingprotein
OG_2840	NIZO4089_3806	B4090_2311	BSU10970	NIZO4094_1427				B4146_1163 B4146_1164		NIZO4125_1754	NIZO4121_3158	B4092_2283	NIZO4124_3054	NIZO4123_2366	B4091_2373	putative mandelate racemase
OG_2841	NIZO4089_2236	B4090_1463	BSU12619	NIZO4094_4035				B4146_1373	B425_1232	NIZO4125_0968	NIZO4121_0630	B4092_1133	NIZO4124_4114	NIZO4123_1737	B4091_1574	YqbG
OG_2842	NIZO4089_0390	B4090_1484	BSU12770 BSU25930		RBAM_012620	B4140_1372	BAMF_1365	B4146_1391 B4146_2762	B425_2317 B425_1313			B4092_1574				hypothetical protein
OG_2843	NIZO4089_1553	B4090_1496		NIZO4094_4064		B4140_1377		B4146_1396	B425_1318	NIZO4125_0995	NIZO4121_0602	B4092_1105	NIZO4124_4143	NIZO4123_3440	B4091_1546	hypothetical protein
OG_2844	NIZO4089_1606	B4090_1550	BSU13070	NIZO4094_4118	RBAM_005630			B4146_1423		NIZO4125_1047	NIZO4121_0551	B4092_1051	NIZO4124_4198	NIZO4123_3168	B4091_1495	hypothetical protein
OG_2845		B4090_0726		NIZO4094_0175	RBAM_033700	B4140_3878	BAMF_3493		B425_3417	NIZO4125_3543	NIZO4121_2452	B4092_0770	NIZO4124_0786	NIZO4123_4331	B4091_0679	Cell division protein
OG_2846		B4090_1866	BSU15670	NIZO4094_3188	RBAM_015500		BAMF_1639	B4146_1705		NIZO4125_1335	NIZO4121_4111	B4092_1863	NIZO4124_3444	NIZO4123_4648	B4091_1815	hypothetical protein
OG_2847		B4090_1903	BSU16040	NIZO4094_3153	RBAM_015870		BAMF_1675	B4146_1742		NIZO4125_1370	NIZO4121_4146	B4092_1899	NIZO4124_3409	NIZO4123_0061	B4091_1851	50S ribosomal protein L19
OG_8712												B4092_4922				Metallo-beta-lactamase superfamily domain protein in prophage
OG_5341	NIZO4089_0103											B4092_0603	NIZO4124_1553			hypothetical protein
OG_3469	NIZO4089_2476	B4090_3724		NIZO4094_1283						NIZO4125_2633	NIZO4121_0115	B4092_3692	NIZO4124_1916	NIZO4123_2231	B4091_3875	hypothetical protein
OG_3468	NIZO4089_2475	B4090_3725		NIZO4094_1284						NIZO4125_2632	NIZO4121_0114	B4092_3693	NIZO4124_1915	NIZO4123_2230	B4091_3874	4-hydroxythreonine-4-phosphate dehydrogenase (EC 1.1.1.262)
OG_3461	NIZO4089_2410	B4090_3791		NIZO4094_2021						NIZO4125_2567	NIZO4121_0050	B4092_3760	NIZO4124_1849	NIZO4123_4489	B4091_3808	hypothetical protein
OG_3460	NIZO4089_2409	B4090_3792		NIZO4094_2020						NIZO4125_2566	NIZO4121_0049	B4092_3761	NIZO4124_1848	NIZO4123_4488	B4091_3807	Arginine/ornithine antiporter ArcD
OG_3463	NIZO4089_2417	B4090_3784		NIZO4094_2028						NIZO4125_2572	NIZO4121_0055	B4092_3753	NIZO4124_1856	NIZO4123_4494	B4091_3815	putative permease
OG_3462	NIZO4089_2411	B4090_3790		NIZO4094_2022						NIZO4125_2568	NIZO4121_0051	B4092_3759	NIZO4124_1850	NIZO4123_4490	B4091_3809	Anthranilate phosphoribosyltransferase (EC 2.4.2.18)
OG_3465	NIZO4089_2465	B4090_3735		NIZO4094_1294						NIZO4125_2622	NIZO4121_0104	B4092_3704	NIZO4124_1905	NIZO4123_2220	B4091_3864	FIG01234661: hypothetical protein
OG_3464	NIZO4089_2445	B4090_3755		NIZO4094_2056						NIZO4125_2601	NIZO4121_0082	B4092_3724	NIZO4124_1885	NIZO4123_2199	B4091_3844	FIG01236196: hypothetical protein
OG_3467	NIZO4089_2474	B4090_3726		NIZO4094_1285						NIZO4125_2631	NIZO4121_0113	B4092_3694	NIZO4124_1914	NIZO4123_2229	B4091_3873	3-oxoacyl-[acyl-carrier protein] reductase (EC 1.1.1.100)
OG_3466	NIZO4089_2472	B4090_3728		NIZO4094_1287						NIZO4125_2629	NIZO4121_0111	B4092_3697	NIZO4124_1912	NIZO4123_2227	B4091_3871	rhamnogalacturonan acetylesterase
OG_683	NIZO4089_0608 NIZO4089_1997	B4090_2546	BSU22290	NIZO4094_4342	RBAM_020440	B4140_2683	BAMF_2129	B4146_2376	B425_2689	NIZO4125_2000	NIZO4121_3404	B4092_2806	NIZO4124_2822		B4091_2612	small, acid-soluble spore protein SspM
OG_2534		B4090_4159	BSU36010	NIZO4094_0972	RBAM_033170	B4140_3928	BAMF_3445	B4146_4001	B425_3470	NIZO4125_2953	NIZO4121_0431	B4092_4141	NIZO4124_2276	NIZO4123_3287	B4091_4186	alpha-acetolactate synthase
OG_1649	NIZO4089_3140	B4090_3279	BSU28870	NIZO4094_4573	RBAM_025930	B4140_2824	BAMF_2692	B4146_3004	B425_2876	NIZO4125_0257	NIZO4121_0829	B4092_3309	NIZO4124_0539	NIZO4123_1696	B4091_3588	initiation factor IF-3
OG_1648	NIZO4089_3141	B4090_3280	BSU28900	NIZO4094_4574	RBAM_025940	B4140_2825	BAMF_2693	B4146_3002	B425_2877	NIZO4125_0258	NIZO4121_0830	B4092_3308	NIZO4124_0540	NIZO4123_1697	B4091_3587	antiholin-like protein
OG_687	NIZO4089_0612 NIZO4089_1993	B4090_2550	BSU22330	NIZO4094_4346	RBAM_020480	B4140_2679	BAMF_2133	B4146_2380	B425_2685	NIZO4125_2004	NIZO4121_3408	B4092_2802	NIZO4124_2818		B4091_2616	hypothetical protein
OG_686	NIZO4089_0611 NIZO4089_1994	B4090_2549	BSU22320	NIZO4094_4345	RBAM_020470	B4140_2680	BAMF_2132	B4146_2379	B425_2686	NIZO4125_2003	NIZO4121_3407	B4092_2803	NIZO4124_2819		B4091_2615	peptidoglycan glycosyltransferase
OG_685	NIZO4089_0610 NIZO4089_1995	B4090_2548	BSU22310	NIZO4094_4344	RBAM_020460	B4140_2681	BAMF_2131	B4146_2378	B425_2687	NIZO4125_2002	NIZO4121_3406	B4092_2804	NIZO4124_2820		B4091_2614	Holliday junction resolvase
OG_2243		B4090_1869	BSU15700	NIZO4094_3185	RBAM_015530	B4140_1979	BAMF_1642	B4146_1708	B425_1612	NIZO4125_1338	NIZO4121_4114	B4092_1866	NIZO4124_3441	NIZO4123_4645	B4091_1818	Coenzyme A biosynthesis bifunctionalphosphopantothenoylcysteine synthetase/decarboxylase
OG_1643	NIZO4089_3150	B4090_3289	BSU28970	NIZO4094_4583	RBAM_026010	B4140_2833	BAMF_2700	B4146_2995	B425_2884	NIZO4125_0268	NIZO4121_0840	B4092_3299	NIZO4124_0549	NIZO4123_1861	B4091_3578	integral inner membrane protein
OG_1642	NIZO4089_3151	B4090_3290	BSU28980	NIZO4094_4584	RBAM_026020	B4140_2834	BAMF_2701	B4146_2994	B425_2885	NIZO4125_0269	NIZO4121_0841	B4092_3298	NIZO4124_0550	NIZO4123_1862	B4091_3577	helicase loader
OG_1641	NIZO4089_3152	B4090_3291	BSU28990	NIZO4094_4585	RBAM_026030	B4140_2835	BAMF_2702	B4146_2993	B425_2886	NIZO4125_0270	NIZO4121_0842	B4092_3297	NIZO4124_0551	NIZO4123_1863	B4091_3576	helicase loading protein
OG_1640	NIZO4089_3153	B4090_3292	BSU29000	NIZO4094_4586	RBAM_026040	B4140_2836	BAMF_2703	B4146_2992	B425_2887	NIZO4125_0271	NIZO4121_0843	B4092_3296	NIZO4124_0552	NIZO4123_1864	B4091_3575	negative regulator of transcription ofribonucleotide reductase nrd genes and operons
OG_1647	NIZO4089_3142	B4090_3281	BSU28910	NIZO4094_4575	RBAM_025950	B4140_2826	BAMF_2694	B4146_3001	B425_2878	NIZO4125_0259	NIZO4121_0831	B4092_3307	NIZO4124_0541	NIZO4123_1698	B4091_3586	murein hydrolase regulator LrgA
OG_1646	NIZO4089_3144	B4090_3283	BSU28920	NIZO4094_4577	RBAM_025960	B4140_2827	BAMF_2695	B4146_3000	B425_2879	NIZO4125_0261	NIZO4121_0833	B4092_3305	NIZO4124_0543	NIZO4123_1700	B4091_3584	two-component response regulator
OG_1645	NIZO4089_3145	B4090_3284	BSU28930	NIZO4094_4578	RBAM_025970	B4140_2829	BAMF_2696	B4146_2999	B425_2880	NIZO4125_0262	NIZO4121_0834	B4092_3304	NIZO4124_0544	NIZO4123_1701	B4091_3583	two-component sensor histidine kinase
OG_1644	NIZO4089_3149	B4090_3288	BSU28960	NIZO4094_4582	RBAM_026000	B4140_2832	BAMF_2699	B4146_2996	B425_2883	NIZO4125_0267	NIZO4121_0839	B4092_3300	NIZO4124_0548	NIZO4123_1860	B4091_3579	hypothetical protein
OG_2596		B4090_4506	BSU38920	NIZO4094_0626	RBAM_036090	B4140_3635	BAMF_3721	B4146_4209	B425_3173	NIZO4125_3289	NIZO4121_1364	B4092_4312	NIZO4124_1345	NIZO4123_4224	B4091_4538	peptidase T
OG_2597		B4090_1832	BSU39010	NIZO4094_3221	RBAM_036130	B4140_3628	BAMF_3725	B4146_4220	B425_3167	NIZO4125_1300	NIZO4121_4077	B4092_1828	NIZO4124_3477	NIZO4123_1536	B4091_1780	rRNA (guanine-N1-)-methyltransferase
OG_2594		B4090_4493	BSU38840	NIZO4094_0643	RBAM_036060	B4140_3638	BAMF_3718	B4146_4203	B425_3177	NIZO4125_3278	NIZO4121_1377	B4092_4329	NIZO4124_1331	NIZO4123_4209	B4091_4520	efflux transporter
OG_2595		B4090_4366	BSU38860	NIZO4094_0768	RBAM_036080	B4140_3636	BAMF_3720	B4146_4205	B425_3175	NIZO4125_3162	NIZO4121_1493	B4092_4457	NIZO4124_1205	NIZO4123_0671	B4091_4392	UDP-glucose 4-epimerase
OG_2592		B4090_4487	BSU38770	NIZO4094_0649	RBAM_036020	B4140_3643	BAMF_3714	B4146_4196	B425_3181	NIZO4125_3272	NIZO4121_1383	B4092_4335	NIZO4124_1325	NIZO4123_4203	B4091_4513	transporter for citrate and malate (protonsymport)
OG_2593		B4090_4482	BSU38800	NIZO4094_0653	RBAM_036030	B4140_3642	BAMF_3715	B4146_4199	B425_3180	NIZO4125_3268	NIZO4121_1387	B4092_4339	NIZO4124_1322	NIZO4123_4198	B4091_4509	polysaccharide deacetylase, lipoprotein
OG_2590		B4090_4463	BSU38750	NIZO4094_0671	RBAM_036000	B4140_3646	BAMF_3712	B4146_4194	B425_3183	NIZO4125_3247	NIZO4121_1407	B4092_4358	NIZO4124_1303	NIZO4123_2836	B4091_4490	cytochrome bd ubiquinol oxidase subunit II
OG_2591		B4090_4464	BSU38760	NIZO4094_0670	RBAM_036010	B4140_3645	BAMF_3713	B4146_4195	B425_3182	NIZO4125_3248	NIZO4121_1406	B4092_4357	NIZO4124_1304	NIZO4123_2837	B4091_4491	cytochrome bd ubiquinol oxidase subunit I
OG_2530		B4090_4163	BSU36120	NIZO4094_0968	RBAM_033290	B4140_3916	BAMF_3456	B4146_3991	B425_3457	NIZO4125_2957	NIZO4121_0435	B4092_4145	NIZO4124_2280	NIZO4123_3283	B4091_4190	anion transporter
OG_2598		B4090_4527	BSU39050	NIZO4094_0611	RBAM_036170	B4140_3623	BAMF_3730	B4146_4225	B425_3161	NIZO4125_3314	NIZO4121_1341	B4092_4291	NIZO4124_1364	NIZO4123_2315	B4091_4556	catalase 2
OG_2599		B4090_4532	BSU39080	NIZO4094_0607	RBAM_036200	B4140_3620	BAMF_3733	B4146_4228	B425_3158	NIZO4125_3318	NIZO4121_1337	B4092_4287	NIZO4124_1368	NIZO4123_2311	B4091_4561	transcriptional antiterminator
OG_3645	NIZO4089_0978	B4090_1090		NIZO4094_3645						NIZO4125_0573	NIZO4121_3710	B4092_1524	NIZO4124_3729	NIZO4123_4183	B4091_0997	Chemotaxis protein methyltransferase CheR (EC 2.1.1.80)
OG_3644	NIZO4089_0974	B4090_1094		NIZO4094_3641						NIZO4125_0567	NIZO4121_3702	B4092_1528	NIZO4124_3724	NIZO4123_4188	B4091_0993	acylamino-acid-releasing enzyme
OG_3647	NIZO4089_0995	B4090_1073		NIZO4094_3662						NIZO4125_0592	NIZO4121_3727	B4092_1506	NIZO4124_3747	NIZO4123_3751	B4091_1016	hypothetical protein
OG_3646	NIZO4089_0989	B4090_1079		NIZO4094_3656						NIZO4125_0586	NIZO4121_3721	B4092_1512	NIZO4124_3741	NIZO4123_3757	B4091_1010	FIG01237974: hypothetical protein
OG_3641	NIZO4089_0947	B4090_1122		NIZO4094_0261						NIZO4125_0538	NIZO4121_3672	B4092_1556	NIZO4124_3697	NIZO4123_2145	B4091_0966	FIG01233436: hypothetical protein
OG_3640	NIZO4089_0946	B4090_1123		NIZO4094_0262						NIZO4125_0537	NIZO4121_3671	B4092_1557	NIZO4124_3696	NIZO4123_2146	B4091_0965	FIG01236952: hypothetical protein
OG_3643	NIZO4089_0963	B4090_1105		NIZO4094_3630						NIZO4125_0554	NIZO4121_3688	B4092_1539	NIZO4124_3713	NIZO4123_2129	B4091_0983	FIG01232075: hypothetical protein
OG_3642	NIZO4089_0948	B4090_1121		NIZO4094_0260						NIZO4125_0539	NIZO4121_3673	B4092_1555	NIZO4124_3698	NIZO4123_2144	B4091_0967	FIG01244445: hypothetical protein
OG_2245		B4090_1872	BSU15730	NIZO4094_3182	RBAM_015560	B4140_1976	BAMF_1645	B4146_1711	B425_1615	NIZO4125_1341	NIZO4121_4117	B4092_1869	NIZO4124_3438	NIZO4123_2175	B4091_1821	methionyl-tRNA formyltransferase
OG_3649	NIZO4089_1027	B4090_1039		NIZO4094_3695						NIZO4125_0626	NIZO4121_3759	B4092_1473	NIZO4124_3778	NIZO4123_0412	B4091_1048	conserved hypothetical protein
OG_3648	NIZO4089_1013	B4090_1054		NIZO4094_3681						NIZO4125_0608	NIZO4121_3744	B4092_1488	NIZO4124_3764	NIZO4123_3734	B4091_1034	hypothetical protein
OG_8294		B4090_3627														hypothetical protein
OG_8293		B4090_3629														Putative toxin component near putative ESAT-related proteins, repetitive / Repetitive hypothetical protein near ESAT cluster, SA0282 homolog
OG_8292		B4090_3628														Putative toxin component near putative ESAT-related proteins, repetitive / Repetitive hypothetical protein near ESAT cluster, SA0282 homolog
OG_6736														NIZO4123_4628		acetyltransferase, GNAT family
OG_6039			BSU39440					B4146_4269								hypothetical protein
OG_6038			BSU39339					B4146_4257								hypothetical protein
OG_6737														NIZO4123_2274		Nucleoside permease NupC
OG_6035			BSU39120					B4146_4234								esterase
OG_6034			BSU39090					B4146_4230								lipoprotein
OG_6037					RBAM_036380			B4146_4255								hypothetical protein
OG_6036					RBAM_036370			B4146_4253								hypothetical protein
OG_6031			BSU38890					B4146_4206								hypothetical protein
OG_6030			BSU38830					B4146_4202								aldehyde dehydrogenase
OG_6033			BSU38910					B4146_4208								two-component response regulator YxjM
OG_3334			BSU19530		RBAM_019280	B4140_2075	BAMF_2024	B4146_2125	B425_2798	NIZO4125_4483	NIZO4121_2792			NIZO4123_0434		tautomerase
OG_2967	NIZO4089_1579	B4090_1521	BSU07080	NIZO4094_4088				B4146_0754		NIZO4125_1019	NIZO4121_0578	B4092_1081	NIZO4124_4168	NIZO4123_3416	B4091_1523	Beta-galactosidase (EC 3.2.1.23)
OG_6735														NIZO4123_4627		ElaA protein
OG_2966	NIZO4089_1578	B4090_1520	BSU07070	NIZO4094_4087				B4146_0753		NIZO4125_1018	NIZO4121_0579	B4092_1082	NIZO4124_4167	NIZO4123_3417	B4091_1524	rhamnogalacturonan acetylesterase
OG_6732														NIZO4123_0440		hypothetical protein
OG_2965	NIZO4089_1571	B4090_1513	BSU07040	NIZO4094_4080				B4146_0750		NIZO4125_1013	NIZO4121_0585	B4092_1089	NIZO4124_4160	NIZO4123_3422	B4091_1530	YESV protein
OG_6733														NIZO4123_0441		hypothetical protein
OG_2964	NIZO4089_1570	B4090_1512	BSU07030	NIZO4094_4079				B4146_0749		NIZO4125_1012	NIZO4121_0586	B4092_1090	NIZO4124_4159	NIZO4123_3423	B4091_1531	unknown
OG_6730														NIZO4123_1574		hypothetical protein
OG_2963	NIZO4089_1569	B4090_1511	BSU07020	NIZO4094_4078				B4146_0748		NIZO4125_1011	NIZO4121_0587	B4092_1091	NIZO4124_4158	NIZO4123_3424	B4091_1532	rhamnogalacturonan acetylesterase
OG_6731														NIZO4123_2747		hypothetical protein
OG_2962	NIZO4089_1568	B4090_1510	BSU07010	NIZO4094_4077				B4146_0747		NIZO4125_1010	NIZO4121_0588	B4092_1092	NIZO4124_4157	NIZO4123_3425	B4091_1533	DNA-binding response regulator, AraC family
OG_7605								B4146_0622								hypothetical protein
OG_2613	NIZO4089_2792	B4090_3064	BSU01820	NIZO4094_2848	RBAM_037960	B4140_3998	BAMF_3902		B425_4120	NIZO4125_4523	NIZO4121_2832	B4092_3021	NIZO4124_0325	NIZO4123_2732	B4091_2924	O6-methylguanine-DNA methyltransferase AdaB
OG_7604								B4146_0628								hypothetical protein
OG_2612	NIZO4089_0899	B4090_0646	BSU40730	NIZO4094_2418	RBAM_031710	B4140_3435	BAMF_3296	B4146_4407	B425_3627	NIZO4125_3848	NIZO4121_3102	B4092_0421	NIZO4124_1018		B4091_0579	integral inner membrane protein
OG_5764	NIZO4089_3636 NIZO4089_3703															hypothetical protein
OG_7607								B4146_0624								hypothetical protein
OG_553	NIZO4089_0629 NIZO4089_1976	B4090_2568	BSU22500	NIZO4094_4363	RBAM_020650	B4140_2663	BAMF_2150	B4146_2396	B425_2668	NIZO4125_2021	NIZO4121_3425	B4092_2784	NIZO4124_2801	NIZO4123_4587	B4091_2634	nucleotide phosphohydrolase
OG_7606								B4146_0621								hypothetical protein
OG_804	NIZO4089_0874	B4090_0614	BSU04590	NIZO4094_2392	RBAM_004930	B4140_0736	BAMF_0436	B4146_0310	B425_0451	NIZO4125_3884	NIZO4121_3066	B4092_0452	NIZO4124_0993	NIZO4123_3934	B4091_0547	hypothetical protein
OG_7601								B4146_2337								hypothetical protein
OG_551	NIZO4089_3776	B4090_2338	BSU17750 BSU35800	NIZO4094_1398	RBAM_032920	B4140_3958	BAMF_3418	B4146_1927 B4146_3676	B425_3497	NIZO4125_1782	NIZO4121_3186	B4092_2312	NIZO4124_3026		B4091_2402	spore germination protein B1
OG_7600								B4146_4472								hypothetical protein
OG_4707		B4090_4298		NIZO4094_0840								B4092_4532	NIZO4124_1131		B4091_4320	FIG01249591: hypothetical protein
OG_550	NIZO4089_1535	B4090_1473	BSU12690 BSU26020	NIZO4094_4046			BAMF_1356	B4146_1382 B4146_2771	B425_2309 B425_1304	NIZO4125_0978	NIZO4121_0620	B4092_1123	NIZO4124_4125	NIZO4123_3457	B4091_1564	PBSX prophage murein binding protein
OG_6738														NIZO4123_2278		hypothetical protein
OG_557	NIZO4089_2387	B4090_3813	BSU32310	NIZO4094_1999	RBAM_029420	B4140_3164	BAMF_3035	B4146_3503	B425_3861	NIZO4125_2549	NIZO4121_0032	B4092_3783	NIZO4124_1827	NIZO4123_3954 NIZO4123_3959	B4091_3786	hypothetical protein
OG_5765	NIZO4089_3637 NIZO4089_3702															hypothetical protein
OG_6739														NIZO4123_4657		Sulfate permease, Pit-type
OG_556	NIZO4089_3038 NIZO4089_1349	B4090_3177	BSU28110	NIZO4094_4470	RBAM_025170	B4140_2186	BAMF_2618	B4146_3086	B425_2124	NIZO4125_0172	NIZO4121_0742	B4092_3175	NIZO4124_0438	NIZO4123_2635	B4091_2760	morphogenetic spore protein
OG_555	NIZO4089_1243	B4090_3130	BSU27690	NIZO4094_2914	RBAM_024800	B4140_2226	BAMF_2579	B4146_2912	B425_2162	NIZO4125_4592	NIZO4121_2902	B4092_3088	NIZO4124_0390	NIZO4123_3697 NIZO4123_4149	B4091_2859	integral inner membrane protein
OG_554	NIZO4089_1024	B4090_1043	BSU26560	NIZO4094_3692	RBAM_005620		BAMF_0472	B4146_2824	B425_2326 B425_0496	NIZO4125_0623	NIZO4121_3756	B4092_1615 B4092_1477	NIZO4124_3775	NIZO4123_0415	B4091_1045	dioxygenase
OG_4706		B4090_4259		NIZO4094_0876								B4092_4569	NIZO4124_1095		B4091_4282	hypothetical protein
OG_6690	NIZO4089_1691	B4090_4765														hypothetical protein
OG_6693	NIZO4089_0199											B4092_4617				hypothetical protein
OG_6692		B4090_4767									NIZO4121_3781					hypothetical protein
[truncated: 7,407 more rows]
